# Supplementary material for: Electrochemically actuated microelectrodes for minimally invasive peripheral nerve interfaces
Source: Nat Mater. 2024 Apr 26;23(7):969–76. doi: 10.1038/s41563-024-01886-0 (PMC11230894; doi:10.1038/s41563-024-01886-0)
Supplement: Supplementary file 6 — Source Data Fig. 1 [file 41563_2024_1886_MOESM6_ESM.xlsx]

## Sheet: Figure 1c
Deposition charge (C/cm2)	PPy thickness	s.d.
0.2	1.78967	0.07705
0.5	3.89867	0.18329
1	6.33933	0.98051
2	13.2457	0.22991
4	27.177	1.06052
6	35.4	1.12439

## Sheet: Figure 1f
Before precondition										After precondition
Nyquist plot				Bode plot						Nyquist plot				Bode plot
measured		fit		measured			fit			measured		fit		measured			fit
Z' (Ω)	-Z'' (Ω)	Z' (Ω)	-Z'' (Ω)	frequency Hz	Z (Ω)	phase	Z (Ω)	phase		Z' (Ω)	-Z'' (Ω)	Z' (Ω)	-Z'' (Ω)	frequency Hz	Z (Ω)	phase	Z (Ω)	phase
80.173	0.14091	79.3962	0.19887	100000	80.1731	0.1007	79.3964	0.14351		108.068	3.99023	107.214	0.07887	100000	108.142	2.11459	107.214	0.04215
80.173	0.17739	79.3983	0.24945	79433	80.1732	0.12677	79.3987	0.18001		107.279	3.07888	107.219	0.09558	79433	107.323	1.64392	107.219	0.05108
80.173	0.22332	79.4013	0.31283	63096	80.1733	0.1596	79.402	0.22574		107.161	2.50691	107.224	0.1158	63096	107.191	1.34012	107.225	0.06188
80.173	0.28115	79.4056	0.39225	50119	80.1735	0.20092	79.4065	0.28303		107.131	2.1193	107.231	0.14027	50119	107.152	1.1333	107.231	0.07495
80.173	0.35394	79.4116	0.49171	39811	80.1738	0.25294	79.4132	0.35477		107.014	1.8669	107.24	0.16985	39811	107.031	0.99944	107.24	0.09075
80.173	0.44559	79.4205	0.6161	31623	80.1742	0.31844	79.4229	0.44446		106.886	1.71309	107.25	0.20561	31623	106.9	0.91821	107.25	0.10984
80.173	0.56096	79.4336	0.77122	25119	80.175	0.40088	79.4373	0.55627		107.004	1.65768	107.262	0.24883	25119	107.016	0.88755	107.262	0.13291
80.173	0.7062	79.4527	0.96381	19953	80.1761	0.50467	79.4585	0.695		107.042	1.67714	107.277	0.30101	19953	107.055	0.89764	107.278	0.16076
80.173	0.88906	79.4801	1.20165	15849	80.1779	0.63534	79.4892	0.86618		107.237	1.7632	107.296	0.364	15849	107.251	0.94198	107.296	0.19437
80.173	1.11929	79.518	1.49347	12589	80.1808	0.79985	79.532	1.07598		107.412	1.91836	107.318	0.44	12589	107.429	1.02318	107.319	0.23491
80.173	1.40907	79.568	1.84931	10000	80.1854	1.00689	79.5895	1.33142		107.37	2.14361	107.346	0.5316	10000	107.391	1.14374	107.347	0.28374
80.173	1.77392	79.6301	2.2818	7943.3	80.1926	1.26752	79.6628	1.64136		108.19	2.43802	107.38	0.64198	7943.3	108.218	1.29091	107.382	0.34254
80.173	2.23322	79.7018	2.80791	6309.6	80.2041	1.59556	79.7512	2.01771		108.49	2.7781	107.421	0.77488	6309.6	108.525	1.46686	107.424	0.41329
80.1731	2.81146	79.7786	3.45173	5011.9	80.2223	2.00839	79.8532	2.47744		109.165	3.17947	107.472	0.93476	5011.9	109.212	1.66828	107.476	0.49833
80.1731	3.53941	79.8556	4.2469	3981.1	80.2512	2.5278	79.9685	3.04425		109.753	3.63039	107.534	1.12695	3981.1	109.813	1.89453	107.54	0.60044
80.1731	4.45585	79.9292	5.23808	3162.3	80.2969	3.18111	80.1006	3.74946		109.952	4.09654	107.61	1.35779	3162.3	110.029	2.1337	107.619	0.7229
80.1732	5.6096	79.9976	6.48188	2511.9	80.3692	4.00237	80.2598	4.63232		111.205	4.62514	107.703	1.63476	2511.9	111.301	2.38162	107.715	0.86959
80.1733	7.06197	80.0616	8.04818	1995.3	80.4838	5.03383	80.4651	5.74036		111.366	5.09548	107.817	1.96675	1995.3	111.483	2.6197	107.835	1.04505
80.1736	8.89062	80.1234	10.0234	1584.9	80.665	6.3278	80.7479	7.13062		107.44	5.17041	107.956	2.36431	1584.9	107.564	2.75517	107.982	1.25462
80.1739	11.1929	80.186	12.5139	1258.9	80.9514	7.94757	81.1566	8.87006		108.346	5.72348	108.126	2.83981	1258.9	108.497	3.02391	108.164	1.50446
80.1744	14.0907	80.253	15.6513	1000	81.4032	9.968	81.7649	11.0356		109.085	6.22924	108.335	3.40768	1000	109.262	3.2683	108.389	1.80164
80.1752	17.7391	80.3282	19.6019	794.33	82.1142	12.476	82.6852	13.7135		109.638	6.69737	108.591	4.0851	794.33	109.843	3.49563	108.667	2.15441
80.1765	22.3322	80.4159	24.573	630.96	83.2286	15.5646	84.0866	16.9917		110.676	7.20274	108.903	4.89201	630.96	110.91	3.72355	109.013	2.57204
80.1785	28.1146	80.5213	30.825	501.19	84.9648	19.3232	86.2198	20.9477		111.505	7.76505	109.286	5.85166	501.19	111.775	3.98358	109.443	3.06494
80.1817	35.3941	80.6504	38.6853	398.11	87.6461	23.8178	89.4485	25.6255		112.759	8.47936	109.755	6.99104	398.11	113.077	4.3005	109.977	3.64465
80.1868	44.5585	80.8107	48.5649	316.23	91.7354	29.0602	94.2811	31.0047		113.358	9.32426	110.328	8.3414	316.23	113.741	4.70226	110.643	4.32365
80.1948	56.096	81.012	60.9805	251.19	97.8671	34.9726	101.398	36.97		114.019	10.4246	111.03	9.9387	251.19	114.494	5.22397	111.474	5.11513
80.2076	70.6196	81.2669	76.5796	199.53	106.866	41.3627	111.664	43.2991		114.814	11.8256	111.889	11.8239	199.53	115.422	5.88061	112.512	6.03238
80.2278	88.9062	81.5916	96.1804	158.49	119.753	47.9373	126.126	49.6914		115.916	13.6077	112.941	14.0443	158.49	116.712	6.69548	113.811	7.08835
80.2598	111.929	82.0082	120.806	125.89	137.731	54.3572	146.012	55.8297		117.403	15.8247	114.231	16.6525	125.89	118.465	7.67661	115.439	8.29406
80.3106	140.907	82.5454	151.735	100	162.187	60.3189	172.735	61.4534		118.783	18.5224	115.813	19.7066	100	120.218	8.86304	117.478	9.65684
80.3911	177.391	83.2429	190.59	79.433	194.757	65.6207	207.975	66.406		120.321	21.8201	117.757	23.2717	79.433	122.283	10.2788	120.034	11.179
80.5186	223.322	84.1541	239.394	63.096	237.394	70.1732	253.754	70.6319		122.663	25.8575	120.147	27.4165	63.096	125.359	11.9037	123.235	12.8543
80.7208	281.145	85.3533	300.694	50.119	292.503	73.9805	312.573	74.1532		125.373	30.7088	123.091	32.2146	50.119	129.079	13.763	127.237	14.6661
81.0412	353.939	86.9438	377.685	39.811	363.098	77.1033	387.563	77.0363		129.267	36.5341	126.734	37.7409	39.811	134.33	15.7817	132.234	16.5834
81.5489	445.581	89.0715	474.382	31.623	452.982	79.6287	482.671	79.3658		133.277	43.1102	131.265	44.0538	31.623	140.076	17.9244	138.461	18.5522
82.3537	560.951	91.945	595.82	25.119	566.964	81.648	602.872	81.2275		138.559	50.6875	136.931	51.1622	25.119	147.54	20.0934	146.177	20.4874
83.629	706.18	95.8648	748.311	19.953	711.114	83.2462	754.427	82.6997		146.016	59.2919	144.001	58.9938	19.953	157.595	22.1004	155.617	22.2777
85.6505	889.028	101.271	939.821	15.849	893.145	84.497	945.262	83.8498		154.55	68.446	152.74	67.3947	15.849	169.028	23.8873	166.948	23.8089
88.8545	1119.22	108.812	1180.3	12.589	1122.74	85.4608	1185.31	84.7328		165.912	78.1333	163.396	76.1413	12.589	183.39	25.2172	180.266	24.9851
93.9312	1408.94	119.451	1482.17	10	1412.07	86.1859	1486.97	85.3924		180.169	87.7214	176.225	84.9223	10	200.389	25.9607	195.62	25.7293
101.977	1773.65	134.637	1861.15	7.9433	1776.58	86.7094	1866.01	85.8624		196.986	96.1945	191.494	93.2552	7.9433	219.219	26.0277	212.994	25.9655
114.727	2232.69	156.561	2336.83	6.3096	2235.63	87.0584	2342.07	86.1671		216.31	100.377	209.337	100.377	6.3096	238.465	24.8932	232.159	25.6177
134.929	2810.39	188.553	2933.76	5.0119	2813.63	87.2513	2939.81	86.3226		237.289	106.276	229.512	105.288	5.0119	260.001	24.1264	252.51	24.6432
166.936	3537.28	235.712	3682.6	3.9811	3541.22	87.298	3690.14	86.3377		260.724	106.485	251.203	107.027	3.9811	281.631	22.2162	273.052	23.0769
217.635	4451.61	305.867	4621.62	3.1623	4456.92	87.2011	4631.73	86.2136		282.444	102.478	273.093	105.067	3.1623	300.46	19.9421	292.607	21.0432
297.914	5601.13	411.078	5798.35	2.5119	5609.05	86.9554	5812.9	85.9448		302.688	96.9545	293.726	99.5735	2.5119	317.837	17.7608	310.145	18.7267
424.956	7045.09	569.942	7271.4	1.9953	7057.9	86.5481	7293.7	85.5182		319.039	87.8455	311.938	91.3403	1.9953	330.912	15.3946	325.036	16.3209
625.871	8857	811.22	9113.03	1.5849	8879.08	85.958	9149.07	84.9131		332.909	78.1813	327.127	81.4701	1.5849	341.966	13.216	337.119	13.9849
943.179	11126	1179.18	11410.2	1.2589	11165.9	85.1545	11471	84.0997		346.543	67.6414	339.228	71.0332	1.2589	353.083	11.0446	346.586	11.8267
1443.12	13957.7	1741.62	14265.1	1	14032.1	84.097	14371	83.0392		352.454	58.752	348.55	60.8539	1	357.317	9.46385	353.822	9.90355
2228.43	17475.1	2602.01	17795.3	0.79433	17616.6	82.7328	17984.5	81.6812		361.826	51.8633	355.569	51.4482	0.79433	365.524	8.15709	359.272	8.23313
3455.52	21809.9	3915.46	22125	0.63096	22081.9	80.997	22468.8	79.9643		365.349	42.1778	360.782	43.076	0.63096	367.775	6.58538	363.345	6.80866
5357.52	27086.4	5909.66	27368.9	0.50119	27611.1	78.8117	27999.7	77.8154		371.638	38.7142	364.628	35.8133	0.50119	373.649	5.94716	366.383	5.60952
8269.02	33385.5	8906.64	33598	0.39811	34394.3	76.0888	34758.5	75.1527		374.03	33.8219	367.462	29.6248	0.39811	375.556	5.16695	368.655	4.60922
12641.7	40679.6	13335.1	40778.7	0.31623	42598.7	72.7368	42903.7	71.8916		381.548	33.2624	369.557	24.4171	0.31623	382.995	4.98231	370.362	3.78011
19024.3	48731.5	19710.1	48681.8	0.25119	52313.3	68.6748	52520.5	67.9582		382.885	24.2869	371.113	20.0727	0.25119	383.655	3.62947	371.656	3.09598
27962.9	56974	28540.7	56774.9	0.19953	63466.2	63.8581	63544.9	63.3114		392.292	27.6595	372.279	16.4709	0.19953	393.266	4.0331	372.643	2.53332
39785	64443.2	40138	64163.9	0.15849	75734.9	58.3103	75683.9	57.9718		392.631	11.4842	373.159	13.4974	0.15849	392.799	1.67539	373.403	2.07151
54286.3	69883	54336.2	69680.8	0.12589	88490.9	52.1594	88362	52.0534		406.013	24.7571	373.831	11.0502	0.12589	406.767	3.48936	373.994	1.69313
70514	72129.6	70290.2	72216.8	0.1	100871	45.6489	100777	45.7746		405.887	24.7409	374.347	9.04107	0.1	406.641	3.48815	374.456	1.38351

## Sheet: Figure 1g
10 mV/s		25 mV/s		50 mV/s		75 mV/s		100 mV/s
Voltage (V)	Current (mA/cm2)	Voltage (V)	Current (mA/cm2)	Voltage (V)	Current (mA/cm2)	Voltage (V)	Current (mA/cm2)	Voltage (V)	Current (mA/cm2)
0.09996	0.50644	0.09996	1.30451	0.09996	2.86425	0.09996	4.37345	0.09996	5.79633
0.09902	0.48672	0.09902	1.27352	0.09902	2.81347	0.09902	4.30311	0.09902	5.73602
0.09801	0.46915	0.09801	1.24419	0.09801	2.76412	0.09801	4.25352	0.09801	5.67927
0.09699	0.45327	0.09699	1.2163	0.09699	2.71858	0.09699	4.19964	0.09699	5.62348
0.09606	0.43723	0.09606	1.1853	0.09606	2.67042	0.09606	4.13169	0.09606	5.56626
0.09504	0.42337	0.09504	1.15908	0.09504	2.62702	0.09504	4.09116	0.09504	5.51166
0.09402	0.40885	0.09402	1.13357	0.09402	2.5822	0.09402	4.03608	0.09402	5.45563
0.09301	0.39615	0.09301	1.10897	0.09301	2.54096	0.09301	3.97672	0.09301	5.40056
0.09207	0.38406	0.09207	1.08003	0.09207	2.5009	0.09207	3.93881	0.09207	5.3493
0.09105	0.37183	0.09105	1.0538	0.09105	2.45989	0.09105	3.88779	0.09105	5.29327
0.09004	0.35983	0.09004	1.02932	0.09004	2.41936	0.09004	3.82961	0.09004	5.23939
0.0891	0.34908	0.0891	1.009	0.0891	2.37835	0.0891	3.79385	0.0891	5.1855
0.08809	0.33821	0.08809	0.98876	0.08809	2.33997	0.08809	3.74402	0.08809	5.13401
0.08707	0.32953	0.08707	0.96962	0.08707	2.30516	0.08707	3.69348	0.08707	5.08608
0.08613	0.31773	0.08613	0.94449	0.08613	2.2632	0.08613	3.65318	0.08613	5.03029
0.08512	0.30824	0.08512	0.92427	0.08512	2.22624	0.08512	3.60455	0.08512	4.97832
0.0841	0.2988	0.0841	0.90527	0.0841	2.19	0.0841	3.55186	0.0841	4.92944
0.08309	0.29	0.08309	0.88808	0.08309	2.15543	0.08309	3.52038	0.08309	4.87961
0.08215	0.2817	0.08215	0.86979	0.08215	2.12205	0.08215	3.47246	0.08215	4.83431
0.08113	0.27262	0.08113	0.84988	0.08113	2.087	0.08113	3.42168	0.08113	4.78353
0.08012	0.26411	0.08012	0.83098	0.08012	2.05267	0.08012	3.3902	0.08012	4.73752
0.07918	0.25672	0.07918	0.81519	0.07918	2.02168	0.07918	3.34347	0.07918	4.69198
0.07816	0.24837	0.07816	0.79791	0.07816	1.98735	0.07816	3.29627	0.07816	4.64668
0.07715	0.24146	0.07715	0.78286	0.07715	1.95659	0.07715	3.26885	0.07715	4.60161
0.07621	0.23331	0.07621	0.76431	0.07621	1.92226	0.07621	3.21687	0.07621	4.55679
0.0752	0.22603	0.0752	0.74731	0.0752	1.89055	0.0752	3.17372	0.0752	4.50911
0.07418	0.21826	0.07418	0.73086	0.07418	1.85765	0.07418	3.14177	0.07418	4.46524
0.07324	0.21154	0.07324	0.71646	0.07324	1.82737	0.07324	3.09409	0.07324	4.41756
0.07223	0.20491	0.07223	0.70137	0.07223	1.79756	0.07223	3.05332	0.07223	4.37631
0.07121	0.19881	0.07121	0.68625	0.07121	1.76943	0.07121	3.0259	0.07121	4.33029
0.0702	0.19244	0.0702	0.67071	0.0702	1.74106	0.0702	2.97869	0.0702	4.28929
0.06926	0.18565	0.06926	0.65512	0.06926	1.71149	0.06926	2.93816	0.06926	4.24017
0.06824	0.17966	0.06824	0.64165	0.06824	1.68408	0.06824	2.91051	0.06824	4.19988
0.06723	0.17372	0.06723	0.62784	0.06723	1.65642	0.06723	2.8633	0.06723	4.15315
0.06629	0.16812	0.06629	0.61394	0.06629	1.62924	0.06629	2.8273	0.06629	4.11381
0.06527	0.1614	0.06527	0.59773	0.06527	1.59968	0.06527	2.79535	0.06527	4.0647
0.06426	0.15563	0.06426	0.58383	0.06426	1.57297	0.06426	2.74886	0.06426	4.0244
0.06332	0.15017	0.06332	0.57107	0.06332	1.54698	0.06332	2.71476	0.06332	3.97934
0.0623	0.14528	0.0623	0.55908	0.0623	1.52338	0.0623	2.68854	0.0623	3.94262
0.06129	0.13942	0.06129	0.54475	0.06129	1.49715	0.06129	2.64085	0.06129	3.89756
0.06027	0.13439	0.06027	0.53174	0.06027	1.47284	0.06027	2.61105	0.06027	3.85965
0.05934	0.12885	0.05934	0.519	0.05934	1.44732	0.05934	2.58125	0.05934	3.81698
0.05832	0.12471	0.05832	0.50911	0.05832	1.42539	0.05832	2.53881	0.05832	3.7805
0.05731	0.11917	0.05731	0.49666	0.05731	1.39964	0.05731	2.50948	0.05731	3.73878
0.05637	0.11419	0.05637	0.48467	0.05637	1.37532	0.05637	2.47968	0.05637	3.69896
0.05535	0.10942	0.05535	0.4727	0.05535	1.3522	0.05535	2.4351	0.05535	3.66081
0.05434	0.10454	0.05434	0.46109	0.05434	1.32859	0.05434	2.40935	0.05434	3.62052
0.0534	0.09962	0.0534	0.45024	0.0534	1.30451	0.0534	2.37764	0.0534	3.58356
0.05238	0.09519	0.05238	0.4399	0.05238	1.28282	0.05238	2.3352	0.05238	3.5428
0.05137	0.09035	0.05137	0.4284	0.05137	1.26017	0.05137	2.31088	0.05137	3.50679
0.05043	0.0871	0.05043	0.41901	0.05043	1.24157	0.05043	2.28394	0.05043	3.46769
0.04941	0.08166	0.04941	0.40659	0.04941	1.21749	0.04941	2.23864	0.04941	3.43121
0.0484	0.0779	0.0484	0.39741	0.0484	1.1977	0.0484	2.21885	0.0484	3.3883
0.04738	0.07355	0.04738	0.38737	0.04738	1.176	0.04738	2.18857	0.04738	3.3573
0.04645	0.06944	0.04645	0.37724	0.04645	1.1555	0.04645	2.14875	0.04645	3.31224
0.04543	0.06533	0.04543	0.36687	0.04543	1.1332	0.04543	2.1292	0.04543	3.28315
0.04441	0.06118	0.04441	0.3565	0.04441	1.11274	0.04441	2.09893	0.04441	3.23619
0.04348	0.05719	0.04348	0.34698	0.04348	1.09295	0.04348	2.06054	0.04348	3.20972
0.04246	0.05396	0.04246	0.33871	0.04246	1.07531	0.04246	2.04385	0.04246	3.16514
0.04145	0.04925	0.04145	0.3276	0.04145	1.05447	0.04145	2.01143	0.04145	3.1382
0.04051	0.04609	0.04051	0.31895	0.04051	1.0369	0.04051	1.97638	0.04051	3.09314
0.03949	0.04218	0.03949	0.30948	0.03949	1.01761	0.03949	1.9585	0.03949	3.07072
0.03848	0.0391	0.03848	0.30171	0.03848	0.99975	0.03848	1.92917	0.03848	3.02495
0.03746	0.03484	0.03746	0.29236	0.03746	0.97932	0.03746	1.89174	0.03746	3.00277
0.03652	0.03107	0.03652	0.28352	0.03652	0.9601	0.03652	1.87457	0.03652	2.95295
0.03551	0.02741	0.03551	0.27481	0.03551	0.94139	0.03551	1.84286	0.03551	2.93411
0.03449	0.02455	0.03449	0.26747	0.03449	0.92491	0.03449	1.81115	0.03449	2.88666
0.03356	0.02044	0.03356	0.2587	0.03356	0.9056	0.03356	1.79327	0.03356	2.86831
0.03254	0.01701	0.03254	0.25097	0.03254	0.88793	0.03254	1.76132	0.03254	2.81681
0.03152	0.01343	0.03152	0.2431	0.03152	0.8701	0.03152	1.72985	0.03152	2.80107
0.03059	0.01058	0.03059	0.23605	0.03059	0.85427	0.03059	1.71698	0.03059	2.75005
0.02957	0.00708	0.02957	0.22794	0.02957	0.83677	0.02957	1.68265	0.02957	2.73622
0.02855	0.00432	0.02855	0.22153	0.02855	0.82118	0.02855	1.65308	0.02855	2.68377
0.02762	0.000299215	0.02762	0.21356	0.02762	0.80277	0.02762	1.63592	0.02762	2.66946
0.0266	-0.0024	0.0266	0.20748	0.0266	0.78768	0.0266	1.60421	0.0266	2.61653
0.02559	-0.00621	0.02559	0.19926	0.02559	0.7697	0.02559	1.57464	0.02559	2.60342
0.02457	-0.00895	0.02457	0.19258	0.02457	0.7543	0.02457	1.56034	0.02457	2.55049
0.02363	-0.01106	0.02363	0.18669	0.02363	0.74081	0.02363	1.52958	0.02363	2.54239
0.02262	-0.01475	0.02262	0.17866	0.02262	0.72385	0.02262	1.50145	0.02262	2.48827
0.0216	-0.01714	0.0216	0.17253	0.0216	0.71005	0.0216	1.48786	0.0216	2.47849
0.02066	-0.02069	0.02066	0.16428	0.02066	0.69355	0.02066	1.45257	0.02066	2.42651
0.01965	-0.02319	0.01965	0.15763	0.01965	0.67946	0.01965	1.42944	0.01965	2.41531
0.01863	-0.02551	0.01863	0.15131	0.01863	0.6658	0.01863	1.41538	0.01863	2.36953
0.0177	-0.02912	0.0177	0.14399	0.0177	0.64999	0.0177	1.38104	0.0177	2.35451
0.01668	-0.03248	0.01668	0.1367	0.01668	0.63437	0.01668	1.35792	0.01668	2.30659
0.01566	-0.03527	0.01566	0.12997	0.01566	0.62002	0.01566	1.3429	0.01566	2.29276
0.01473	-0.03822	0.01473	0.1228	0.01473	0.60548	0.01473	1.30952	0.01473	2.24722
0.01371	-0.0397	0.01371	0.1182	0.01371	0.59475	0.01371	1.29378	0.01371	2.23626
0.0127	-0.04389	0.0127	0.10964	0.0127	0.57777	0.0127	1.27376	0.0127	2.18905
0.01168	-0.04637	0.01168	0.10377	0.01168	0.56454	0.01168	1.24157	0.01168	2.17212
0.01074	-0.0491	0.01074	0.09726	0.01074	0.55078	0.01074	1.22345	0.01074	2.13135
0.00973	-0.05133	0.00973	0.09138	0.00973	0.53798	0.00973	1.20748	0.00973	2.11395
0.00871	-0.05377	0.00871	0.08555	0.00871	0.52477	0.00871	1.17529	0.00871	2.07699
0.00777	-0.05699	0.00777	0.07876	0.00777	0.51004	0.00777	1.15812	0.00777	2.0541
0.00676	-0.05994	0.00676	0.07239	0.00676	0.49578	0.00676	1.13665	0.00676	2.01691
0.00574	-0.06196	0.00574	0.06719	0.00574	0.4836	0.00574	1.10623	0.00574	1.99593
0.0048	-0.06511	0.0048	0.06009	0.0048	0.46874	0.0048	1.092	0.0048	1.96088
0.00379	-0.06692	0.00379	0.05527	0.00379	0.45737	0.00379	1.07509	0.00379	1.93847
0.00277	-0.06996	0.00277	0.04871	0.00277	0.44359	0.00277	1.0414	0.00277	1.90676
0.00176	-0.07214	0.00176	0.04317	0.00176	0.43122	0.00176	1.03096	0.00176	1.88173
0.00082016	-0.07505	0.00082016	0.03642	0.00082016	0.41772	0.00082016	1.01086	0.00082016	1.85192
-0.000195503	-0.07706	-0.000195503	0.03074	-0.000195503	0.40573	-0.000195503	0.98218	-0.000195503	1.82713
-0.00121	-0.07952	-0.00121	0.02483	-0.00121	0.39321	-0.00121	0.97219	-0.00121	1.79876
-0.00215	-0.08163	-0.00215	0.01908	-0.00215	0.38105	-0.00215	0.95348	-0.00215	1.77444
-0.00316	-0.08518	-0.00316	0.01162	-0.00316	0.36625	-0.00316	0.92177	-0.00316	1.74297
-0.00418	-0.08756	-0.00418	0.00537	-0.00418	0.35347	-0.00418	0.91199	-0.00418	1.71769
-0.00512	-0.09003	-0.00512	-0.000835657	-0.00512	0.34088	-0.00512	0.89177	-0.00512	1.68956
-0.00613	-0.0918	-0.00613	-0.00618	-0.00613	0.33003	-0.00613	0.86533	-0.00613	1.66643
-0.00715	-0.09478	-0.00715	-0.01323	-0.00715	0.31668	-0.00715	0.85489	-0.00715	1.63687
-0.00809	-0.09685	-0.00809	-0.01904	-0.00809	0.30509	-0.00809	0.83443	-0.00809	1.61327
-0.0091	-0.09977	-0.0091	-0.02595	-0.0091	0.29189	-0.0091	0.80601	-0.0091	1.58418
-0.01012	-0.10112	-0.01012	-0.03047	-0.01012	0.28204	-0.01012	0.80024	-0.01012	1.56296
-0.01113	-0.10411	-0.01113	-0.03707	-0.01113	0.26871	-0.01113	0.77704	-0.01113	1.53316
-0.01207	-0.10636	-0.01207	-0.04258	-0.01207	0.2566	-0.01207	0.75175	-0.01207	1.50931
-0.01309	-0.10867	-0.01309	-0.04786	-0.01309	0.24482	-0.01309	0.74474	-0.01309	1.48166
-0.0141	-0.11096	-0.0141	-0.05342	-0.0141	0.23273	-0.0141	0.72185	-0.0141	1.45758
-0.01504	-0.11341	-0.01504	-0.05891	-0.01504	0.22067	-0.01504	0.69825	-0.01504	1.42944
-0.01606	-0.11539	-0.01606	-0.06388	-0.01606	0.20968	-0.01606	0.69274	-0.01606	1.40703
-0.01707	-0.11805	-0.01707	-0.06965	-0.01707	0.19745	-0.01707	0.66735	-0.01707	1.37866
-0.01801	-0.11907	-0.01801	-0.07319	-0.01801	0.18863	-0.01801	0.64982	-0.01801	1.36078
-0.01902	-0.12244	-0.01902	-0.08007	-0.01902	0.17496	-0.01902	0.6396	-0.01902	1.32955
-0.02004	-0.12401	-0.02004	-0.08436	-0.02004	0.16533	-0.02004	0.61573	-0.02004	1.30976
-0.02105	-0.12644	-0.02105	-0.08982	-0.02105	0.1542	-0.02105	0.59499	-0.02105	1.28234
-0.02199	-0.12861	-0.02199	-0.09498	-0.02199	0.14347	-0.02199	0.58719	-0.02199	1.26112
-0.02301	-0.13086	-0.02301	-0.10019	-0.02301	0.13264	-0.02301	0.5617	-0.02301	1.23394
-0.02402	-0.13292	-0.02402	-0.10518	-0.02402	0.12223	-0.02402	0.54244	-0.02402	1.21367
-0.02496	-0.13479	-0.02496	-0.10973	-0.02496	0.11262	-0.02496	0.53565	-0.02496	1.18793
-0.02598	-0.13708	-0.02598	-0.11507	-0.02598	0.10189	-0.02598	0.50982	-0.02598	1.16766
-0.02699	-0.13908	-0.02699	-0.12005	-0.02699	0.0918	-0.02699	0.49232	-0.02699	1.1412
-0.02793	-0.14114	-0.02793	-0.12506	-0.02793	0.08155	-0.02793	0.48446	-0.02793	1.11989
-0.02894	-0.14342	-0.02894	-0.13028	-0.02894	0.07046	-0.02894	0.45842	-0.02894	1.09276
-0.02996	-0.14549	-0.02996	-0.13503	-0.02996	0.06039	-0.02996	0.44273	-0.02996	1.07326
-0.0309	-0.14713	-0.0309	-0.13907	-0.0309	0.05113	-0.0309	0.43582	-0.0309	1.04839
-0.03191	-0.15014	-0.03191	-0.14535	-0.03191	0.0387	-0.03191	0.40735	-0.03191	1.02553
-0.03293	-0.15177	-0.03293	-0.14938	-0.03293	0.02979	-0.03293	0.39426	-0.03293	1.00075
-0.03395	-0.154	-0.03395	-0.15428	-0.03395	0.01905	-0.03395	0.38446	-0.03395	0.98039
-0.03488	-0.15575	-0.03488	-0.15803	-0.03488	0.00991	-0.03488	0.35967	-0.03488	0.95629
-0.0359	-0.15809	-0.0359	-0.16311	-0.0359	-0.00115	-0.0359	0.34574	-0.0359	0.93485
-0.03691	-0.16022	-0.03691	-0.16723	-0.03691	-0.0109	-0.03691	0.3353	-0.03691	0.91056
-0.03785	-0.16202	-0.03785	-0.17146	-0.03785	-0.02056	-0.03785	0.3091	-0.03785	0.8902
-0.03887	-0.16334	-0.03887	-0.17444	-0.03887	-0.02858	-0.03887	0.3013	-0.03887	0.8701
-0.03988	-0.16569	-0.03988	-0.17923	-0.03988	-0.03961	-0.03988	0.28795	-0.03988	0.84776
-0.04082	-0.16818	-0.04082	-0.18349	-0.04082	-0.04975	-0.04082	0.26146	-0.04082	0.82504
-0.04184	-0.17038	-0.04184	-0.18794	-0.04184	-0.06055	-0.04184	0.25257	-0.04184	0.80206
-0.04285	-0.17221	-0.04285	-0.1913	-0.04285	-0.06962	-0.04285	0.24072	-0.04285	0.78267
-0.04387	-0.17441	-0.04387	-0.1957	-0.04387	-0.08006	-0.04387	0.21433	-0.04387	0.75821
-0.0448	-0.17612	-0.0448	-0.19901	-0.0448	-0.08907	-0.0448	0.20908	-0.0448	0.74095
-0.04582	-0.17862	-0.04582	-0.20385	-0.04582	-0.10032	-0.04582	0.19416	-0.04582	0.71427
-0.04684	-0.18023	-0.04684	-0.20711	-0.04684	-0.10879	-0.04684	0.17124	-0.04684	0.69906
-0.04777	-0.1826	-0.04777	-0.2124	-0.04777	-0.1201	-0.04777	0.16402	-0.04777	0.6709
-0.04879	-0.18432	-0.04879	-0.21622	-0.04879	-0.12905	-0.04879	0.15112	-0.04879	0.65664
-0.0498	-0.18578	-0.0498	-0.22008	-0.0498	-0.13745	-0.0498	0.12862	-0.0498	0.6308
-0.05074	-0.18817	-0.05074	-0.22479	-0.05074	-0.14761	-0.05074	0.12254	-0.05074	0.61585
-0.05176	-0.19068	-0.05176	-0.22952	-0.05176	-0.1577	-0.05176	0.10673	-0.05176	0.58557
-0.05277	-0.19245	-0.05277	-0.23371	-0.05277	-0.16654	-0.05277	0.0837	-0.05277	0.57365
-0.05371	-0.19468	-0.05371	-0.23824	-0.05371	-0.17592	-0.05371	0.07907	-0.05371	0.54292
-0.05473	-0.195	-0.05473	-0.24025	-0.05473	-0.18167	-0.05473	0.06775	-0.05473	0.5376
-0.05574	-0.19868	-0.05574	-0.24656	-0.05574	-0.19382	-0.05574	0.04112	-0.05574	0.50167
-0.05676	-0.20009	-0.05676	-0.25007	-0.05676	-0.20197	-0.05676	0.03832	-0.05676	0.49383
-0.0577	-0.20223	-0.0577	-0.25464	-0.0577	-0.21077	-0.0577	0.02213	-0.0577	0.46188
-0.05871	-0.20362	-0.05871	-0.25793	-0.05871	-0.21823	-0.05871	0.00278	-0.05871	0.45654
-0.05973	-0.20525	-0.05973	-0.26149	-0.05973	-0.22604	-0.05973	0.000742674	-0.05973	0.42418
-0.06066	-0.20774	-0.06066	-0.26633	-0.06066	-0.23607	-0.06066	-0.01836	-0.06066	0.4172
-0.06168	-0.21022	-0.06168	-0.27071	-0.06168	-0.24543	-0.06168	-0.039	-0.06168	0.38129
-0.0627	-0.21143	-0.0627	-0.27379	-0.0627	-0.25248	-0.0627	-0.03989	-0.0627	0.37948
-0.06363	-0.21416	-0.06363	-0.27894	-0.06363	-0.26244	-0.06363	-0.06103	-0.06363	0.34114
-0.06465	-0.21532	-0.06465	-0.28185	-0.06465	-0.26902	-0.06465	-0.07637	-0.06465	0.34169
-0.06566	-0.21777	-0.06566	-0.2865	-0.06566	-0.27827	-0.06566	-0.08036	-0.06566	0.30242
-0.06668	-0.21934	-0.06668	-0.28995	-0.06668	-0.28597	-0.06668	-0.10048	-0.06668	0.30302
-0.06762	-0.22178	-0.06762	-0.29472	-0.06762	-0.29503	-0.06762	-0.1178	-0.06762	0.26265
-0.06863	-0.2233	-0.06863	-0.29863	-0.06863	-0.30221	-0.06863	-0.12031	-0.06863	0.26509
-0.06965	-0.22504	-0.06965	-0.30264	-0.06965	-0.31008	-0.06965	-0.14082	-0.06965	0.21859
-0.07059	-0.22659	-0.07059	-0.30619	-0.07059	-0.3174	-0.07059	-0.15511	-0.07059	0.21626
-0.0716	-0.22851	-0.0716	-0.31041	-0.0716	-0.32507	-0.0716	-0.15845	-0.0716	0.17315
-0.07262	-0.23083	-0.07262	-0.3158	-0.07262	-0.33409	-0.07262	-0.18094	-0.07262	0.17425
-0.07355	-0.23259	-0.07355	-0.31999	-0.07355	-0.34121	-0.07355	-0.19472	-0.07355	0.13605
-0.07457	-0.2343	-0.07457	-0.32421	-0.07457	-0.34863	-0.07457	-0.19813	-0.07457	0.13787
-0.07559	-0.23569	-0.07559	-0.3277	-0.07559	-0.35511	-0.07559	-0.21839	-0.07559	0.10179
-0.07652	-0.23836	-0.07652	-0.33339	-0.07652	-0.36446	-0.07652	-0.2335	-0.07652	0.10029
-0.07754	-0.24023	-0.07754	-0.33795	-0.07754	-0.3718	-0.07754	-0.23766	-0.07754	0.06458
-0.07856	-0.24191	-0.07856	-0.34264	-0.07856	-0.3791	-0.07856	-0.25944	-0.07856	0.06462
-0.07957	-0.24329	-0.07957	-0.34639	-0.07957	-0.38568	-0.07957	-0.26955	-0.07957	0.03217
-0.08051	-0.246	-0.08051	-0.35185	-0.08051	-0.39534	-0.08051	-0.27686	-0.08051	0.02823
-0.08152	-0.24788	-0.08152	-0.35583	-0.08152	-0.40323	-0.08152	-0.29913	-0.08152	-0.00524
-0.08254	-0.25036	-0.08254	-0.36069	-0.08254	-0.41236	-0.08254	-0.31058	-0.08254	-0.00993
-0.08348	-0.25159	-0.08348	-0.36348	-0.08348	-0.41856	-0.08348	-0.31494	-0.08348	-0.03889
-0.08449	-0.25405	-0.08449	-0.36835	-0.08449	-0.42757	-0.08449	-0.33947	-0.08449	-0.04528
-0.08551	-0.25593	-0.08551	-0.37197	-0.08551	-0.43556	-0.08551	-0.3471	-0.08551	-0.07422
-0.08645	-0.25767	-0.08645	-0.37574	-0.08645	-0.44292	-0.08645	-0.35473	-0.08645	-0.08023
-0.08746	-0.25958	-0.08746	-0.38017	-0.08746	-0.45098	-0.08746	-0.37779	-0.08746	-0.10721
-0.08848	-0.26165	-0.08848	-0.38453	-0.08848	-0.4588	-0.08848	-0.38387	-0.08848	-0.11596
-0.08949	-0.26342	-0.08949	-0.38823	-0.08949	-0.46612	-0.08949	-0.39288	-0.08949	-0.14015
-0.09043	-0.26599	-0.09043	-0.39288	-0.09043	-0.47456	-0.09043	-0.41677	-0.09043	-0.15243
-0.09145	-0.26673	-0.09145	-0.39538	-0.09145	-0.48014	-0.09145	-0.41772	-0.09145	-0.17111
-0.09246	-0.27007	-0.09246	-0.40149	-0.09246	-0.4903	-0.09246	-0.43119	-0.09246	-0.18811
-0.0934	-0.2715	-0.0934	-0.40504	-0.0934	-0.49685	-0.0934	-0.45241	-0.0934	-0.20598
-0.09441	-0.27365	-0.09441	-0.40931	-0.09441	-0.50429	-0.09441	-0.45556	-0.09441	-0.22078
-0.09543	-0.27522	-0.09543	-0.41291	-0.09543	-0.51114	-0.09543	-0.46576	-0.09543	-0.23846
-0.09637	-0.27725	-0.09637	-0.41686	-0.09637	-0.51846	-0.09637	-0.48691	-0.09637	-0.25315
-0.09738	-0.27918	-0.09738	-0.42135	-0.09738	-0.52637	-0.09738	-0.48973	-0.09738	-0.27174
-0.0984	-0.28118	-0.0984	-0.42561	-0.0984	-0.53343	-0.0984	-0.50076	-0.0984	-0.28635
-0.09934	-0.28247	-0.09934	-0.42898	-0.09934	-0.53956	-0.09934	-0.52024	-0.09934	-0.30288
-0.10035	-0.28571	-0.10035	-0.43441	-0.10035	-0.54895	-0.10035	-0.52439	-0.10035	-0.32078
-0.10137	-0.28707	-0.10137	-0.43777	-0.10137	-0.55536	-0.10137	-0.5356	-0.10137	-0.33764
-0.10238	-0.28952	-0.10238	-0.44238	-0.10238	-0.56268	-0.10238	-0.55632	-0.10238	-0.35294
-0.10332	-0.29081	-0.10332	-0.44571	-0.10332	-0.56886	-0.10332	-0.55608	-0.10332	-0.36961
-0.10434	-0.2936	-0.10434	-0.45024	-0.10434	-0.57711	-0.10434	-0.57105	-0.10434	-0.38585
-0.10535	-0.29532	-0.10535	-0.45384	-0.10535	-0.58373	-0.10535	-0.59024	-0.10535	-0.40385
-0.10629	-0.29754	-0.10629	-0.45754	-0.10629	-0.59089	-0.10629	-0.5907	-0.10629	-0.4177
-0.10731	-0.29847	-0.10731	-0.45988	-0.10731	-0.59594	-0.10731	-0.60309	-0.10731	-0.4331
-0.10832	-0.30109	-0.10832	-0.46436	-0.10832	-0.60374	-0.10832	-0.62253	-0.10832	-0.44834
-0.10926	-0.30328	-0.10926	-0.46829	-0.10926	-0.61139	-0.10926	-0.62329	-0.10926	-0.46677
-0.11027	-0.30559	-0.11027	-0.47215	-0.11027	-0.61904	-0.11027	-0.64038	-0.11027	-0.48121
-0.11129	-0.30714	-0.11129	-0.47475	-0.11129	-0.62562	-0.11129	-0.65531	-0.11129	-0.49766
-0.1123	-0.30955	-0.1123	-0.47864	-0.1123	-0.63356	-0.1123	-0.656	-0.1123	-0.51164
-0.11324	-0.31098	-0.11324	-0.48133	-0.11324	-0.63979	-0.11324	-0.67281	-0.11324	-0.52825
-0.11426	-0.31377	-0.11426	-0.4857	-0.11426	-0.64878	-0.11426	-0.68876	-0.11426	-0.54282
-0.11527	-0.31499	-0.11527	-0.48801	-0.11527	-0.65481	-0.11527	-0.68757	-0.11527	-0.55915
-0.11621	-0.31773	-0.11621	-0.49252	-0.11621	-0.6633	-0.11621	-0.708	-0.11621	-0.57315
-0.11723	-0.31923	-0.11723	-0.49561	-0.11723	-0.66976	-0.11723	-0.72059	-0.11723	-0.59062
-0.11824	-0.32083	-0.11824	-0.49883	-0.11824	-0.67586	-0.11824	-0.72018	-0.11824	-0.60076
-0.11918	-0.32314	-0.11918	-0.50339	-0.11918	-0.68392	-0.11918	-0.74045	-0.11918	-0.62088
-0.1202	-0.32486	-0.1202	-0.50675	-0.1202	-0.69002	-0.1202	-0.75246	-0.1202	-0.63135
-0.12121	-0.32772	-0.12121	-0.5119	-0.12121	-0.69925	-0.12121	-0.75664	-0.12121	-0.65316
-0.12215	-0.32958	-0.12215	-0.51538	-0.12215	-0.70607	-0.12215	-0.77566	-0.12215	-0.66358
-0.12316	-0.33127	-0.12316	-0.51884	-0.12316	-0.71317	-0.12316	-0.7868	-0.12316	-0.68175
-0.12418	-0.3338	-0.12418	-0.52334	-0.12418	-0.72147	-0.12418	-0.7899	-0.12418	-0.69353
-0.1252	-0.33625	-0.1252	-0.52799	-0.1252	-0.73003	-0.1252	-0.81145	-0.1252	-0.71396
-0.12613	-0.33819	-0.12613	-0.53154	-0.12613	-0.73709	-0.12613	-0.82141	-0.12613	-0.72385
-0.12715	-0.34045	-0.12715	-0.53545	-0.12715	-0.74491	-0.12715	-0.82478	-0.12715	-0.74352
-0.12816	-0.34109	-0.12816	-0.53724	-0.12816	-0.7491	-0.12816	-0.84104	-0.12816	-0.74998
-0.1291	-0.34501	-0.1291	-0.54397	-0.1291	-0.76026	-0.1291	-0.85477	-0.1291	-0.77335
-0.13012	-0.34703	-0.13012	-0.54788	-0.13012	-0.76736	-0.13012	-0.85849	-0.13012	-0.78405
-0.13113	-0.34939	-0.13113	-0.55191	-0.13113	-0.77526	-0.13113	-0.87995	-0.13113	-0.80291
-0.13207	-0.35108	-0.13207	-0.55496	-0.13207	-0.78188	-0.13207	-0.88622	-0.13207	-0.81305
-0.13309	-0.35309	-0.13309	-0.55846	-0.13309	-0.78889	-0.13309	-0.8911	-0.13309	-0.8295
-0.1341	-0.35557	-0.1341	-0.56333	-0.1341	-0.79769	-0.1341	-0.91385	-0.1341	-0.84321
-0.13504	-0.35821	-0.13504	-0.56771	-0.13504	-0.80606	-0.13504	-0.91967	-0.13504	-0.8603
-0.13605	-0.35931	-0.13605	-0.57045	-0.13605	-0.8124	-0.13605	-0.92546	-0.13605	-0.87129
-0.13707	-0.3625	-0.13707	-0.57518	-0.13707	-0.82151	-0.13707	-0.9484	-0.13707	-0.88851
-0.13809	-0.36346	-0.13809	-0.57818	-0.13809	-0.82757	-0.13809	-0.94897	-0.13809	-0.90026
-0.13902	-0.36694	-0.13902	-0.5839	-0.13902	-0.8362	-0.13902	-0.95927	-0.13902	-0.91638
-0.14004	-0.36856	-0.14004	-0.58824	-0.14004	-0.84292	-0.14004	-0.97992	-0.14004	-0.93168
-0.14106	-0.37207	-0.14106	-0.59337	-0.14106	-0.85093	-0.14106	-0.9833	-0.14106	-0.94587
-0.14199	-0.37347	-0.14199	-0.59732	-0.14199	-0.85756	-0.14199	-0.99167	-0.14199	-0.9628
-0.14301	-0.37621	-0.14301	-0.60164	-0.14301	-0.8645	-0.14301	-1.01167	-0.14301	-0.97303
-0.14402	-0.37733	-0.14402	-0.6056	-0.14402	-0.87077	-0.14402	-1.01155	-0.14402	-0.99095
-0.14496	-0.38115	-0.14496	-0.6118	-0.14496	-0.88026	-0.14496	-1.02336	-0.14496	-1.00214
-0.14598	-0.3827	-0.14598	-0.61637	-0.14598	-0.88774	-0.14598	-1.04279	-0.14598	-1.02278
-0.14699	-0.38549	-0.14699	-0.62081	-0.14699	-0.89518	-0.14699	-1.04322	-0.14699	-1.03015
-0.14801	-0.38654	-0.14801	-0.62462	-0.14801	-0.90136	-0.14801	-1.05244	-0.14801	-1.0497
-0.14895	-0.39026	-0.14895	-0.63082	-0.14895	-0.90984	-0.14895	-1.07357	-0.14895	-1.05774
-0.14996	-0.39181	-0.14996	-0.63585	-0.14996	-0.91681	-0.14996	-1.07347	-0.14996	-1.08046
-0.15098	-0.39541	-0.15098	-0.64148	-0.15098	-0.92506	-0.15098	-1.08751	-0.15098	-1.08608
-0.15191	-0.39627	-0.15191	-0.64413	-0.15191	-0.93037	-0.15191	-1.10392	-0.15191	-1.10826
-0.15293	-0.39958	-0.15293	-0.64911	-0.15293	-0.93905	-0.15293	-1.10506	-0.15293	-1.11202
-0.15395	-0.40156	-0.15395	-0.6535	-0.15395	-0.94682	-0.15395	-1.11787	-0.15395	-1.1373
-0.15488	-0.40406	-0.15488	-0.65788	-0.15488	-0.95417	-0.15488	-1.13458	-0.15488	-1.13744
-0.1559	-0.40614	-0.1559	-0.66232	-0.1559	-0.96261	-0.1559	-1.13336	-0.1559	-1.16467
-0.15691	-0.40866	-0.15691	-0.66661	-0.15691	-0.97043	-0.15691	-1.14767	-0.15691	-1.16407
-0.15785	-0.41107	-0.15785	-0.67073	-0.15785	-0.97794	-0.15785	-1.16324	-0.15785	-1.1928
-0.15887	-0.41424	-0.15887	-0.67619	-0.15887	-0.98685	-0.15887	-1.16359	-0.15887	-1.19261
-0.15988	-0.4156	-0.15988	-0.67936	-0.15988	-0.99167	-0.15988	-1.1773	-0.15988	-1.22039
-0.1609	-0.41989	-0.1609	-0.6864	-0.1609	-1.0019	-0.1609	-1.19495	-0.1609	-1.22117
-0.16184	-0.42156	-0.16184	-0.69009	-0.16184	-1.00865	-0.16184	-1.19356	-0.16184	-1.25252
-0.16285	-0.42461	-0.16285	-0.69434	-0.16285	-1.01689	-0.16285	-1.2124	-0.16285	-1.24776
-0.16387	-0.42676	-0.16387	-0.69891	-0.16387	-1.02495	-0.16387	-1.22592	-0.16387	-1.28185
-0.16481	-0.42943	-0.16481	-0.70418	-0.16481	-1.03358	-0.16481	-1.22644	-0.16481	-1.2742
-0.16582	-0.43212	-0.16582	-0.70931	-0.16582	-1.04288	-0.16582	-1.24566	-0.16582	-1.31103
-0.16684	-0.43372	-0.16684	-0.71227	-0.16684	-1.04961	-0.16684	-1.25648	-0.16684	-1.29997
-0.16777	-0.43675	-0.16777	-0.71715	-0.16777	-1.0585	-0.16777	-1.25789	-0.16777	-1.33657
-0.16879	-0.43928	-0.16879	-0.72199	-0.16879	-1.0662	-0.16879	-1.27684	-0.16879	-1.32887
-0.16981	-0.44218	-0.16981	-0.72729	-0.16981	-1.07333	-0.16981	-1.28865	-0.16981	-1.36313
-0.17082	-0.44471	-0.17082	-0.73268	-0.17082	-1.08077	-0.17082	-1.29017	-0.17082	-1.35714
-0.17176	-0.44798	-0.17176	-0.73732	-0.17176	-1.08823	-0.17176	-1.30998	-0.17176	-1.39047
-0.17277	-0.44931	-0.17277	-0.7403	-0.17277	-1.09445	-0.17277	-1.31816	-0.17277	-1.38277
-0.17379	-0.45372	-0.17379	-0.74605	-0.17379	-1.10461	-0.17379	-1.32252	-0.17379	-1.41713
-0.17473	-0.45487	-0.17473	-0.75008	-0.17473	-1.1115	-0.17473	-1.34079	-0.17473	-1.41095
-0.17574	-0.45878	-0.17574	-0.75547	-0.17574	-1.12011	-0.17574	-1.35025	-0.17574	-1.4419
-0.17676	-0.45973	-0.17676	-0.75864	-0.17676	-1.1269	-0.17676	-1.35204	-0.17676	-1.43687
-0.1777	-0.46438	-0.1777	-0.76343	-0.1777	-1.13618	-0.1777	-1.37486	-0.1777	-1.46868
-0.17871	-0.46629	-0.17871	-0.76787	-0.17871	-1.1439	-0.17871	-1.38335	-0.17871	-1.46717
-0.17973	-0.47051	-0.17973	-0.7729	-0.17973	-1.15115	-0.17973	-1.38864	-0.17973	-1.49571
-0.18067	-0.47096	-0.18067	-0.77628	-0.18067	-1.15639	-0.18067	-1.40786	-0.18067	-1.49381
-0.18168	-0.47592	-0.18168	-0.78162	-0.18168	-1.16476	-0.18168	-1.41494	-0.18168	-1.52168
-0.1827	-0.47747	-0.1827	-0.78527	-0.1827	-1.17208	-0.1827	-1.42161	-0.1827	-1.52428
-0.18371	-0.48198	-0.18371	-0.78949	-0.18371	-1.18021	-0.18371	-1.44352	-0.18371	-1.54862
-0.18465	-0.48272	-0.18465	-0.79295	-0.18465	-1.18727	-0.18465	-1.44512	-0.18465	-1.55138
-0.18567	-0.48729	-0.18567	-0.79798	-0.18567	-1.19619	-0.18567	-1.45351	-0.18567	-1.57349
-0.18668	-0.48815	-0.18668	-0.80198	-0.18668	-1.20298	-0.18668	-1.47285	-0.18668	-1.57825
-0.18762	-0.4933	-0.18762	-0.80792	-0.18762	-1.2129	-0.18762	-1.47652	-0.18762	-1.59978
-0.18863	-0.49426	-0.18863	-0.81109	-0.18863	-1.21867	-0.18863	-1.48343	-0.18863	-1.60701
-0.18965	-0.49924	-0.18965	-0.81743	-0.18965	-1.22751	-0.18965	-1.50577	-0.18965	-1.62539
-0.19059	-0.50088	-0.19059	-0.82227	-0.19059	-1.2334	-0.19059	-1.50558	-0.19059	-1.63538
-0.1916	-0.50391	-0.1916	-0.82668	-0.1916	-1.2392	-0.1916	-1.51417	-0.1916	-1.64864
-0.19262	-0.50665	-0.19262	-0.83138	-0.19262	-1.24683	-0.19262	-1.53436	-0.19262	-1.66084
-0.19363	-0.51073	-0.19363	-0.83624	-0.19363	-1.25515	-0.19363	-1.53579	-0.19363	-1.6766
-0.19457	-0.51252	-0.19457	-0.8407	-0.19457	-1.26256	-0.19457	-1.54588	-0.19457	-1.68724
-0.19559	-0.51631	-0.19559	-0.84626	-0.19559	-1.27079	-0.19559	-1.5654	-0.19559	-1.7024
-0.1966	-0.51676	-0.1966	-0.84883	-0.1966	-1.27498	-0.1966	-1.56118	-0.1966	-1.70898
-0.19754	-0.52284	-0.19754	-0.85651	-0.19754	-1.28671	-0.19754	-1.57821	-0.19754	-1.72874
-0.19855	-0.52504	-0.19855	-0.86087	-0.19855	-1.29444	-0.19855	-1.59668	-0.19855	-1.74
-0.19957	-0.52921	-0.19957	-0.86612	-0.19957	-1.3025	-0.19957	-1.59768	-0.19957	-1.75557
-0.20051	-0.53128	-0.20051	-0.87093	-0.20051	-1.30896	-0.20051	-1.60915	-0.20051	-1.7656
-0.20152	-0.53452	-0.20152	-0.87561	-0.20152	-1.31583	-0.20152	-1.62599	-0.20152	-1.77984
-0.20254	-0.53786	-0.20254	-0.88095	-0.20254	-1.32427	-0.20254	-1.62644	-0.20254	-1.79219
-0.20348	-0.54192	-0.20348	-0.88591	-0.20348	-1.33294	-0.20348	-1.64067	-0.20348	-1.80847
-0.20449	-0.54378	-0.20449	-0.89015	-0.20449	-1.33967	-0.20449	-1.65512	-0.20449	-1.81736
-0.20551	-0.54809	-0.20551	-0.89683	-0.20551	-1.34973	-0.20551	-1.65543	-0.20551	-1.83453
-0.20652	-0.5499	-0.20652	-0.90002	-0.20652	-1.35652	-0.20652	-1.66852	-0.20652	-1.84309
-0.20746	-0.55431	-0.20746	-0.90591	-0.20746	-1.3662	-0.20746	-1.68509	-0.20746	-1.86047
-0.20848	-0.55729	-0.20848	-0.91137	-0.20848	-1.37364	-0.20848	-1.68373	-0.20848	-1.87089
-0.20949	-0.56116	-0.20949	-0.91812	-0.20949	-1.38246	-0.20949	-1.7034	-0.20949	-1.88796
-0.21043	-0.56426	-0.21043	-0.92279	-0.21043	-1.38904	-0.21043	-1.71658	-0.21043	-1.89771
-0.21145	-0.56716	-0.21145	-0.92758	-0.21145	-1.39562	-0.21145	-1.71654	-0.21145	-1.9128
-0.21246	-0.56995	-0.21246	-0.93195	-0.21246	-1.40163	-0.21246	-1.73366	-0.21246	-1.9211
-0.2134	-0.57408	-0.2134	-0.93953	-0.2134	-1.41148	-0.2134	-1.74865	-0.2134	-1.93975
-0.21441	-0.57696	-0.21441	-0.94473	-0.21441	-1.41782	-0.21441	-1.74713	-0.21441	-1.94709
-0.21543	-0.57947	-0.21543	-0.94997	-0.21543	-1.42545	-0.21543	-1.76486	-0.21543	-1.96292
-0.21645	-0.58314	-0.21645	-0.95483	-0.21645	-1.4337	-0.21645	-1.77626	-0.21645	-1.97174
-0.21738	-0.58552	-0.21738	-0.95986	-0.21738	-1.44107	-0.21738	-1.77597	-0.21738	-1.9875
-0.2184	-0.59108	-0.2184	-0.9684	-0.2184	-1.45139	-0.2184	-1.79781	-0.2184	-1.99949
-0.21941	-0.59387	-0.21941	-0.9752	-0.21941	-1.45928	-0.21941	-1.80883	-0.21941	-2.0163
-0.22035	-0.59818	-0.22035	-0.9808	-0.22035	-1.46617	-0.22035	-1.81086	-0.22035	-2.0251
-0.22137	-0.59997	-0.22137	-0.98464	-0.22137	-1.47187	-0.22137	-1.82912	-0.22137	-2.03952
-0.22238	-0.60514	-0.22238	-0.99136	-0.22238	-1.48029	-0.22238	-1.84049	-0.22238	-2.04992
-0.22332	-0.60743	-0.22332	-0.99732	-0.22332	-1.48744	-0.22332	-1.84259	-0.22332	-2.06546
-0.22434	-0.61251	-0.22434	-1.00392	-0.22434	-1.49609	-0.22434	-1.86512	-0.22434	-2.07567
-0.22535	-0.61385	-0.22535	-1.00741	-0.22535	-1.5016	-0.22535	-1.87044	-0.22535	-2.08907
-0.22629	-0.61926	-0.22629	-1.0137	-0.22629	-1.51135	-0.22629	-1.87628	-0.22629	-2.0998
-0.22731	-0.6221	-0.22731	-1.01909	-0.22731	-1.51924	-0.22731	-1.89762	-0.22731	-2.1157
-0.22832	-0.62646	-0.22832	-1.02483	-0.22832	-1.52754	-0.22832	-1.90343	-0.22832	-2.12531
-0.22934	-0.62953	-0.22934	-1.03139	-0.22934	-1.5362	-0.22934	-1.90932	-0.22934	-2.14138
-0.23027	-0.63414	-0.23027	-1.03733	-0.23027	-1.54449	-0.23027	-1.93121	-0.23027	-2.15234
-0.23129	-0.63664	-0.23129	-1.04193	-0.23129	-1.55193	-0.23129	-1.93443	-0.23129	-2.16622
-0.23231	-0.64172	-0.23231	-1.04791	-0.23231	-1.56028	-0.23231	-1.94323	-0.23231	-2.17921
-0.23324	-0.64284	-0.23324	-1.0517	-0.23324	-1.56521	-0.23324	-1.96118	-0.23324	-2.18913
-0.23426	-0.64913	-0.23426	-1.06053	-0.23426	-1.57616	-0.23426	-1.96569	-0.23426	-2.20565
-0.23527	-0.65116	-0.23527	-1.06517	-0.23527	-1.58305	-0.23527	-1.97274	-0.23527	-2.21653
-0.23621	-0.65624	-0.23621	-1.07066	-0.23621	-1.59222	-0.23621	-1.99432	-0.23621	-2.23148
-0.23723	-0.65934	-0.23723	-1.07631	-0.23723	-1.60145	-0.23723	-1.99544	-0.23723	-2.2423
-0.23824	-0.66425	-0.23824	-1.08301	-0.23824	-1.61082	-0.23824	-2.00529	-0.23824	-2.25815
-0.23926	-0.6678	-0.23926	-1.09004	-0.23926	-1.62024	-0.23926	-2.02653	-0.23926	-2.26819
-0.2402	-0.67278	-0.2402	-1.09662	-0.2402	-1.62906	-0.2402	-2.02753	-0.2402	-2.28622
-0.24121	-0.67507	-0.24121	-1.10087	-0.24121	-1.63607	-0.24121	-2.03647	-0.24121	-2.29125
-0.24223	-0.68113	-0.24223	-1.10795	-0.24223	-1.64649	-0.24223	-2.05919	-0.24223	-2.31325
-0.24317	-0.68368	-0.24317	-1.11298	-0.24317	-1.65343	-0.24317	-2.05795	-0.24317	-2.31645
-0.24418	-0.68864	-0.24418	-1.11999	-0.24418	-1.66208	-0.24418	-2.06983	-0.24418	-2.33774
-0.2452	-0.69124	-0.2452	-1.12473	-0.2452	-1.66923	-0.2452	-2.08754	-0.2452	-2.33979
-0.24613	-0.69703	-0.24613	-1.13112	-0.24613	-1.68013	-0.24613	-2.08885	-0.24613	-2.36451
-0.24715	-0.70087	-0.24715	-1.13658	-0.24715	-1.68998	-0.24715	-2.10194	-0.24715	-2.36661
-0.24817	-0.7055	-0.24817	-1.14249	-0.24817	-1.69944	-0.24817	-2.12078	-0.24817	-2.39131
-0.2491	-0.70814	-0.2491	-1.14714	-0.2491	-1.70693	-0.2491	-2.11777	-0.2491	-2.38955
-0.25012	-0.71365	-0.25012	-1.15434	-0.25012	-1.71759	-0.25012	-2.13301	-0.25012	-2.41646
-0.25113	-0.71777	-0.25113	-1.15966	-0.25113	-1.72612	-0.25113	-2.15029	-0.25113	-2.4153
-0.25215	-0.72226	-0.25215	-1.16483	-0.25215	-1.73513	-0.25215	-2.14994	-0.25215	-2.44267
-0.25309	-0.72567	-0.25309	-1.16898	-0.25309	-1.74236	-0.25309	-2.16379	-0.25309	-2.43854
-0.2541	-0.73036	-0.2541	-1.17525	-0.2541	-1.75158	-0.2541	-2.18029	-0.2541	-2.46715
-0.25512	-0.7337	-0.25512	-1.1805	-0.25512	-1.75917	-0.25512	-2.1775	-0.25512	-2.46126
-0.25606	-0.73945	-0.25606	-1.18753	-0.25606	-1.77078	-0.25606	-2.19805	-0.25606	-2.49409
-0.25707	-0.74307	-0.25707	-1.19137	-0.25707	-1.77853	-0.25707	-2.21011	-0.25707	-2.48694
-0.25809	-0.74872	-0.25809	-1.19914	-0.25809	-1.78976	-0.25809	-2.21212	-0.25809	-2.52161
-0.25902	-0.75273	-0.25902	-1.20563	-0.25902	-1.798	-0.25902	-2.23074	-0.25902	-2.5133
-0.26004	-0.75652	-0.26004	-1.21171	-0.26004	-1.8058	-0.26004	-2.24282	-0.26004	-2.54596
-0.26106	-0.76126	-0.26106	-1.21769	-0.26106	-1.81465	-0.26106	-2.24316	-0.26106	-2.53738
-0.26199	-0.76455	-0.26199	-1.22186	-0.26199	-1.82142	-0.26199	-2.26111	-0.26199	-2.57123
-0.26301	-0.77049	-0.26301	-1.22906	-0.26301	-1.83141	-0.26301	-2.27534	-0.26301	-2.56337
-0.26402	-0.77409	-0.26402	-1.23519	-0.26402	-1.83877	-0.26402	-2.27518	-0.26402	-2.59841
-0.26504	-0.77817	-0.26504	-1.24144	-0.26504	-1.84652	-0.26504	-2.29361	-0.26504	-2.58769
-0.26598	-0.78327	-0.26598	-1.24852	-0.26598	-1.85668	-0.26598	-2.30622	-0.26598	-2.62345
-0.26699	-0.78923	-0.26699	-1.25498	-0.26699	-1.86734	-0.26699	-2.30932	-0.26699	-2.61677
-0.26801	-0.79335	-0.26801	-1.26054	-0.26801	-1.87666	-0.26801	-2.32949	-0.26801	-2.6492
-0.26895	-0.79884	-0.26895	-1.26778	-0.26895	-1.8867	-0.26895	-2.33988	-0.26895	-2.64204
-0.26996	-0.80053	-0.26996	-1.27208	-0.26996	-1.89209	-0.26996	-2.33781	-0.26996	-2.66851
-0.27098	-0.80818	-0.27098	-1.2814	-0.27098	-1.90515	-0.27098	-2.36351	-0.27098	-2.66636
-0.27192	-0.81224	-0.27192	-1.28612	-0.27192	-1.91335	-0.27192	-2.37162	-0.27192	-2.69497
-0.27293	-0.81755	-0.27293	-1.29239	-0.27293	-1.92246	-0.27293	-2.37577	-0.27293	-2.68925
-0.27395	-0.82099	-0.27395	-1.29875	-0.27395	-1.92987	-0.27395	-2.39608	-0.27395	-2.71572
-0.27496	-0.8258	-0.27496	-1.30512	-0.27496	-1.93765	-0.27496	-2.40218	-0.27496	-2.71071
-0.2759	-0.83143	-0.2759	-1.31268	-0.2759	-1.94907	-0.2759	-2.40996	-0.2759	-2.73956
-0.27692	-0.8377	-0.27692	-1.31938	-0.27692	-1.95968	-0.27692	-2.4333	-0.27692	-2.73932
-0.27793	-0.84127	-0.27793	-1.32481	-0.27793	-1.96812	-0.27793	-2.43635	-0.27793	-2.76364
-0.27887	-0.84793	-0.27887	-1.33368	-0.27887	-1.98028	-0.27887	-2.44524	-0.27887	-2.76769
-0.27988	-0.85129	-0.27988	-1.33938	-0.27988	-1.98841	-0.27988	-2.46505	-0.27988	-2.78986
-0.2809	-0.85787	-0.2809	-1.34732	-0.2809	-1.99952	-0.2809	-2.46911	-0.2809	-2.79582
-0.28184	-0.86207	-0.28184	-1.3539	-0.28184	-2.00843	-0.28184	-2.47662	-0.28184	-2.81776
-0.28285	-0.86862	-0.28285	-1.36213	-0.28285	-2.01907	-0.28285	-2.50029	-0.28285	-2.82587
-0.28387	-0.87253	-0.28387	-1.36866	-0.28387	-2.02753	-0.28387	-2.50019	-0.28387	-2.8447
-0.28481	-0.87818	-0.28481	-1.37581	-0.28481	-2.03661	-0.28481	-2.50948	-0.28481	-2.85305
-0.28582	-0.88193	-0.28582	-1.38251	-0.28582	-2.04527	-0.28582	-2.52999	-0.28582	-2.86831
-0.28684	-0.8896	-0.28684	-1.39202	-0.28684	-2.05733	-0.28684	-2.53356	-0.28684	-2.8807
-0.28785	-0.89435	-0.28785	-1.39939	-0.28785	-2.06711	-0.28785	-2.54453	-0.28785	-2.89644
-0.28879	-0.90028	-0.28879	-1.40688	-0.28879	-2.07705	-0.28879	-2.56527	-0.28879	-2.90502
-0.28981	-0.9035	-0.28981	-1.41334	-0.28981	-2.0854	-0.28981	-2.56313	-0.28981	-2.91551
-0.29082	-0.91068	-0.29082	-1.42259	-0.29082	-2.09643	-0.29082	-2.57648	-0.29082	-2.926
-0.29176	-0.91478	-0.29176	-1.42989	-0.29176	-2.10547	-0.29176	-2.59555	-0.29176	-2.93792
-0.29277	-0.92193	-0.29277	-1.4378	-0.29277	-2.11548	-0.29277	-2.59627	-0.29277	-2.94842
-0.29379	-0.92448	-0.29379	-1.44224	-0.29379	-2.12142	-0.29379	-2.60628	-0.29379	-2.95819
-0.29473	-0.93211	-0.29473	-1.45065	-0.29473	-2.13184	-0.29473	-2.62702	-0.29473	-2.96987
-0.29574	-0.93674	-0.29574	-1.45871	-0.29574	-2.14123	-0.29574	-2.62655	-0.29574	-2.98418
-0.29676	-0.94341	-0.29676	-1.46667	-0.29676	-2.15063	-0.29676	-2.64085	-0.29676	-2.99491
-0.29777	-0.94816	-0.29777	-1.47425	-0.29777	-2.16076	-0.29777	-2.65969	-0.29777	-3.0104
-0.29871	-0.95512	-0.29871	-1.48067	-0.29871	-2.17154	-0.29871	-2.65945	-0.29871	-3.0228
-0.29973	-0.95932	-0.29973	-1.48699	-0.29973	-2.18083	-0.29973	-2.67447	-0.29973	-3.03806
-0.30074	-0.9668	-0.30074	-1.4965	-0.30074	-2.19171	-0.30074	-2.69259	-0.30074	-3.05141
-0.30168	-0.96902	-0.30168	-1.50248	-0.30168	-2.19774	-0.30168	-2.68782	-0.30168	-3.06357
-0.3027	-0.97798	-0.3027	-1.51252	-0.3027	-2.2098	-0.3027	-2.70856	-0.3027	-3.07883
-0.30371	-0.98175	-0.30371	-1.51748	-0.30371	-2.21722	-0.30371	-2.72168	-0.30371	-3.0929
-0.30465	-0.98876	-0.30465	-1.52459	-0.30465	-2.22618	-0.30465	-2.7212	-0.30465	-3.1041
-0.30567	-0.99351	-0.30567	-1.53293	-0.30567	-2.23505	-0.30567	-2.74099	-0.30567	-3.11888
-0.30668	-1.00016	-0.30668	-1.54173	-0.30668	-2.24433	-0.30668	-2.75482	-0.30668	-3.12866
-0.30762	-1.00557	-0.30762	-1.54993	-0.30762	-2.25463	-0.30762	-2.75625	-0.30762	-3.14392
-0.30863	-1.01051	-0.30863	-1.55486	-0.30863	-2.26218	-0.30863	-2.77437	-0.30863	-3.15036
-0.30965	-1.01587	-0.30965	-1.56152	-0.30965	-2.27239	-0.30965	-2.78796	-0.30965	-3.16561
-0.31067	-1.02195	-0.31067	-1.56941	-0.31067	-2.28161	-0.31067	-2.78867	-0.31067	-3.17348
-0.3116	-1.02696	-0.3116	-1.57918	-0.3116	-2.29082	-0.3116	-2.80894	-0.3116	-3.18826
-0.31262	-1.03382	-0.31262	-1.58789	-0.31262	-2.30004	-0.31262	-2.82086	-0.31262	-3.19661
-0.31363	-1.0389	-0.31363	-1.59294	-0.31363	-2.30927	-0.31363	-2.82205	-0.31363	-3.21187
-0.31457	-1.04434	-0.31457	-1.59752	-0.31457	-2.31709	-0.31457	-2.84137	-0.31457	-3.21831
-0.31559	-1.05235	-0.31559	-1.60925	-0.31559	-2.32975	-0.31559	-2.85543	-0.31559	-3.23738
-0.3166	-1.05807	-0.3166	-1.61838	-0.3166	-2.33872	-0.3166	-2.85662	-0.3166	-3.24429
-0.31754	-1.06424	-0.31754	-1.62694	-0.31754	-2.34947	-0.31754	-2.87975	-0.31754	-3.26051
-0.31856	-1.06994	-0.31856	-1.63135	-0.31856	-2.35827	-0.31856	-2.88833	-0.31856	-3.2679
-0.31957	-1.07705	-0.31957	-1.63896	-0.31957	-2.36997	-0.31957	-2.89429	-0.31957	-3.28625
-0.32059	-1.08303	-0.32059	-1.64768	-0.32059	-2.38063	-0.32059	-2.91742	-0.32059	-3.29579
-0.32152	-1.08945	-0.32152	-1.65705	-0.32152	-2.39086	-0.32152	-2.92624	-0.32152	-3.31224
-0.32254	-1.09338	-0.32254	-1.66261	-0.32254	-2.39849	-0.32254	-2.92958	-0.32254	-3.32059
-0.32356	-1.10103	-0.32356	-1.66935	-0.32356	-2.40979	-0.32356	-2.95366	-0.32356	-3.3399
-0.32449	-1.10745	-0.32449	-1.67617	-0.32449	-2.42021	-0.32449	-2.95962	-0.32449	-3.35206
-0.32551	-1.11472	-0.32551	-1.68547	-0.32551	-2.43025	-0.32551	-2.96773	-0.32551	-3.3697
-0.32652	-1.11934	-0.32652	-1.69372	-0.32652	-2.43942	-0.32652	-2.98918	-0.32652	-3.38067
-0.32746	-1.12681	-0.32746	-1.70187	-0.32746	-2.45042	-0.32746	-2.99348	-0.32746	-3.39712
-0.32848	-1.13138	-0.32848	-1.707	-0.32848	-2.45905	-0.32848	-3.00134	-0.32848	-3.40809
-0.32949	-1.13975	-0.32949	-1.71546	-0.32949	-2.47154	-0.32949	-3.02638	-0.32949	-3.42311
-0.33043	-1.14369	-0.33043	-1.72316	-0.33043	-2.47984	-0.33043	-3.0259	-0.33043	-3.43336
-0.33145	-1.15189	-0.33145	-1.73468	-0.33145	-2.49152	-0.33145	-3.03878	-0.33145	-3.44552
-0.33246	-1.15649	-0.33246	-1.74133	-0.33246	-2.50008	-0.33246	-3.06023	-0.33246	-3.45696
-0.33348	-1.16216	-0.33348	-1.74589	-0.33348	-2.50782	-0.33348	-3.06047	-0.33348	-3.46269
-0.33442	-1.16843	-0.33442	-1.75452	-0.33442	-2.51902	-0.33442	-3.07311	-0.33442	-3.47842
-0.33543	-1.17721	-0.33543	-1.76587	-0.33543	-2.52999	-0.33543	-3.09695	-0.33543	-3.48605
-0.33645	-1.18212	-0.33645	-1.77569	-0.33645	-2.54024	-0.33645	-3.09695	-0.33645	-3.50226
-0.33738	-1.18989	-0.33738	-1.78377	-0.33738	-2.55073	-0.33738	-3.10911	-0.33738	-3.50846
-0.3384	-1.19151	-0.3384	-1.78685	-0.3384	-2.55621	-0.3384	-3.12461	-0.3384	-3.52229
-0.33942	-1.20253	-0.33942	-1.79936	-0.33942	-2.571	-0.33942	-3.12842	-0.33942	-3.53278
-0.34035	-1.20699	-0.34035	-1.80821	-0.34035	-2.58006	-0.34035	-3.14034	-0.34035	-3.55519
-0.34137	-1.21469	-0.34137	-1.81717	-0.34137	-2.59007	-0.34137	-3.16085	-0.34137	-3.56068
-0.34238	-1.21836	-0.34238	-1.82316	-0.34238	-2.59889	-0.34238	-3.15942	-0.34238	-3.58428
-0.3434	-1.22475	-0.3434	-1.82938	-0.3434	-2.60724	-0.3434	-3.17324	-0.3434	-3.5869
-0.34434	-1.2315	-0.34434	-1.84023	-0.34434	-2.6194	-0.34434	-3.19589	-0.34434	-3.61671
-0.34535	-1.23934	-0.34535	-1.85184	-0.34535	-2.6306	-0.34535	-3.1978	-0.34535	-3.6198
-0.34637	-1.24313	-0.34637	-1.85861	-0.34637	-2.63918	-0.34637	-3.21378	-0.34637	-3.64484
-0.34731	-1.25171	-0.34731	-1.86638	-0.34731	-2.6523	-0.34731	-3.23452	-0.34731	-3.64627
-0.34832	-1.25503	-0.34832	-1.87218	-0.34832	-2.66016	-0.34832	-3.23261	-0.34832	-3.6713
-0.34934	-1.26282	-0.34934	-1.88379	-0.34934	-2.6728	-0.34934	-3.25192	-0.34934	-3.66916
-0.35028	-1.26738	-0.35028	-1.89235	-0.35028	-2.68234	-0.35028	-3.2679	-0.35028	-3.69634
-0.35129	-1.27513	-0.35129	-1.90041	-0.35129	-2.69426	-0.35129	-3.2679	-0.35129	-3.69133
-0.35231	-1.27954	-0.35231	-1.9072	-0.35231	-2.70403	-0.35231	-3.28602	-0.35231	-3.71899
-0.35324	-1.28514	-0.35324	-1.91729	-0.35324	-2.71381	-0.35324	-3.29889	-0.35324	-3.71017
-0.35426	-1.29029	-0.35426	-1.92754	-0.35426	-2.72358	-0.35426	-3.29674	-0.35426	-3.74044
-0.35528	-1.29849	-0.35528	-1.9392	-0.35528	-2.73789	-0.35528	-3.31939	-0.35528	-3.73448
-0.35629	-1.30328	-0.35629	-1.94568	-0.35629	-2.74766	-0.35629	-3.32988	-0.35629	-3.76667
-0.35723	-1.30889	-0.35723	-1.95353	-0.35723	-2.75815	-0.35723	-3.32917	-0.35723	-3.75594
-0.35824	-1.3142	-0.35824	-1.96304	-0.35824	-2.76888	-0.35824	-3.34896	-0.35824	-3.79194
-0.35926	-1.31876	-0.35926	-1.97196	-0.35926	-2.77794	-0.35926	-3.3604	-0.35926	-3.77978
-0.3602	-1.3266	-0.3602	-1.98507	-0.3602	-2.79106	-0.3602	-3.36684	-0.3602	-3.82008
-0.36121	-1.33204	-0.36121	-1.99382	-0.36121	-2.80131	-0.36121	-3.3902	-0.36121	-3.81102
-0.36223	-1.33819	-0.36223	-2.00123	-0.36223	-2.81228	-0.36223	-3.40499	-0.36223	-3.84726
-0.36317	-1.34029	-0.36317	-2.00913	-0.36317	-2.82205	-0.36317	-3.40976	-0.36317	-3.83748
-0.36418	-1.34949	-0.36418	-2.02322	-0.36418	-2.83588	-0.36418	-3.43813	-0.36418	-3.87515
-0.3652	-1.35345	-0.3652	-2.03418	-0.3652	-2.84756	-0.3652	-3.45005	-0.3652	-3.86848
-0.36621	-1.36129	-0.36621	-2.04305	-0.36621	-2.86163	-0.36621	-3.45649	-0.36621	-3.90376
-0.36715	-1.36287	-0.36715	-2.0457	-0.36715	-2.87093	-0.36715	-3.47532	-0.36715	-3.89542
-0.36817	-1.37123	-0.36817	-2.05588	-0.36817	-2.88333	-0.36817	-3.48367	-0.36817	-3.92903
-0.36918	-1.37474	-0.36918	-2.06816	-0.36918	-2.89406	-0.36918	-3.48462	-0.36918	-3.92403
-0.37012	-1.38006	-0.37012	-2.0797	-0.37012	-2.90431	-0.37012	-3.50346	-0.37012	-3.95359
-0.37113	-1.38449	-0.37113	-2.08785	-0.37113	-2.91527	-0.37113	-3.50679	-0.37113	-3.95001
-0.37215	-1.38983	-0.37215	-2.09403	-0.37215	-2.92648	-0.37215	-3.51156	-0.37215	-3.97719
-0.37309	-1.39446	-0.37309	-2.10044	-0.37309	-2.93769	-0.37309	-3.53517	-0.37309	-3.97409
-0.3741	-1.40037	-0.3741	-2.11305	-0.3741	-2.95128	-0.3741	-3.54423	-0.3741	-4.00008
-0.37512	-1.40259	-0.37512	-2.12328	-0.37512	-2.95962	-0.37512	-3.55376	-0.37512	-3.99651
-0.37606	-1.41064	-0.37606	-2.13792	-0.37606	-2.97536	-0.37606	-3.5869	-0.37606	-4.01987
-0.37707	-1.41436	-0.37707	-2.14192	-0.37707	-2.98537	-0.37707	-3.5931	-0.37707	-4.02011
-0.37809	-1.41887	-0.37809	-2.14753	-0.37809	-2.99681	-0.37809	-3.60764	-0.37809	-4.04061
-0.3791	-1.42273	-0.3791	-2.15737	-0.3791	-3.00683	-0.3791	-3.63268	-0.3791	-4.0449
-0.38004	-1.42738	-0.38004	-2.17197	-0.38004	-3.01708	-0.38004	-3.63435	-0.38004	-4.06374
-0.38106	-1.43108	-0.38106	-2.18463	-0.38106	-3.02805	-0.38106	-3.64436	-0.38106	-4.0728
-0.38207	-1.43565	-0.38207	-2.19063	-0.38207	-3.03901	-0.38207	-3.66367	-0.38207	-4.08997
-0.38301	-1.43778	-0.38301	-2.1929	-0.38301	-3.04831	-0.38301	-3.65914	-0.38301	-4.10022
-0.38402	-1.44557	-0.38402	-2.20451	-0.38402	-3.06453	-0.38402	-3.67083	-0.38402	-4.12001
-0.38504	-1.44715	-0.38504	-2.2182	-0.38504	-3.07525	-0.38504	-3.68728	-0.38504	-4.13169
-0.38598	-1.45256	-0.38598	-2.23262	-0.38598	-3.08884	-0.38598	-3.6868	-0.38598	-4.14862
-0.38699	-1.45382	-0.38699	-2.2376	-0.38699	-3.0991	-0.38699	-3.69824	-0.38699	-4.16006
-0.38801	-1.4599	-0.38801	-2.24106	-0.38801	-3.11221	-0.38801	-3.72256	-0.38801	-4.17723
-0.38895	-1.46307	-0.38895	-2.24926	-0.38895	-3.12341	-0.38895	-3.72566	-0.38895	-4.18915
-0.38996	-1.46705	-0.38996	-2.26555	-0.38996	-3.13367	-0.38996	-3.74426	-0.38996	-4.20346
-0.39098	-1.46591	-0.39098	-2.27599	-0.39098	-3.14153	-0.39098	-3.76572	-0.39098	-4.21108
-0.39199	-1.4723	-0.39199	-2.28195	-0.39199	-3.15417	-0.39199	-3.77072	-0.39199	-4.22634
-0.39293	-1.47445	-0.39293	-2.28526	-0.39293	-3.16704	-0.39293	-3.79051	-0.39293	-4.23707
-0.39395	-1.48012	-0.39395	-2.29549	-0.39395	-3.18111	-0.39395	-3.81245	-0.39395	-4.25185
-0.39496	-1.48074	-0.39496	-2.30918	-0.39496	-3.19279	-0.39496	-3.81125	-0.39496	-4.26068
-0.3959	-1.48682	-0.3959	-2.323	-0.3959	-3.20662	-0.3959	-3.82914	-0.3959	-4.27546
-0.39692	-1.48603	-0.39692	-2.32827	-0.39692	-3.21759	-0.39692	-3.84392	-0.39692	-4.28428
-0.39793	-1.49249	-0.39793	-2.33369	-0.39793	-3.23166	-0.39793	-3.84344	-0.39793	-4.30097
-0.39887	-1.49221	-0.39887	-2.33869	-0.39887	-3.24143	-0.39887	-3.8587	-0.39887	-4.30955
-0.39988	-1.49729	-0.39988	-2.3545	-0.39988	-3.25526	-0.39988	-3.87444	-0.39988	-4.32696
-0.4009	-1.49764	-0.4009	-2.36788	-0.4009	-3.26623	-0.4009	-3.87134	-0.4009	-4.33721
-0.40192	-1.49969	-0.40192	-2.37381	-0.40192	-3.27672	-0.40192	-3.88993	-0.40192	-4.35151
-0.40285	-1.50251	-0.40285	-2.37717	-0.40285	-3.29031	-0.40285	-3.90543	-0.40285	-4.36463
-0.40387	-1.50399	-0.40387	-2.38285	-0.40387	-3.30032	-0.40387	-3.90543	-0.40387	-4.37869
-0.40488	-1.50689	-0.40488	-2.40152	-0.40488	-3.3151	-0.40488	-3.93285	-0.40488	-4.393
-0.40582	-1.5093	-0.40582	-2.41503	-0.40582	-3.32655	-0.40582	-3.94882	-0.40582	-4.40969
-0.40684	-1.50821	-0.40684	-2.42071	-0.40684	-3.33728	-0.40684	-3.95335	-0.40684	-4.41946
-0.40785	-1.5119	-0.40785	-2.42474	-0.40785	-3.34991	-0.40785	-3.98053	-0.40785	-4.43711
-0.40879	-1.51378	-0.40879	-2.43339	-0.40879	-3.36279	-0.40879	-3.99722	-0.40879	-4.44903
-0.40981	-1.51538	-0.40981	-2.44636	-0.40981	-3.37375	-0.40981	-4.00104	-0.40981	-4.465
-0.41082	-1.51572	-0.41082	-2.46107	-0.41082	-3.38496	-0.41082	-4.02488	-0.41082	-4.47501
-0.41176	-1.51774	-0.41176	-2.46548	-0.41176	-3.39116	-0.41176	-4.02941	-0.41176	-4.48598
-0.41278	-1.51941	-0.41278	-2.47457	-0.41278	-3.4088	-0.41278	-4.03728	-0.41278	-4.50148
-0.41379	-1.52046	-0.41379	-2.48079	-0.41379	-3.42048	-0.41379	-4.05706	-0.41379	-4.51769
-0.41481	-1.52246	-0.41481	-2.49474	-0.41481	-3.43336	-0.41481	-4.06398	-0.41481	-4.5277
-0.41574	-1.5223	-0.41574	-2.50969	-0.41574	-3.44409	-0.41574	-4.06517	-0.41574	-4.54153
-0.41676	-1.5222	-0.41676	-2.51997	-0.41676	-3.45482	-0.41676	-4.08687	-0.41676	-4.54988
-0.41778	-1.52451	-0.41778	-2.52284	-0.41778	-3.46769	-0.41778	-4.09641	-0.41778	-4.56633
-0.41871	-1.52735	-0.41871	-2.52927	-0.41871	-3.48033	-0.41871	-4.10666	-0.41871	-4.57801
-0.41973	-1.52392	-0.41973	-2.54143	-0.41973	-3.48939	-0.41973	-4.13169	-0.41973	-4.58993
-0.42074	-1.5278	-0.42074	-2.55836	-0.42074	-3.50322	-0.42074	-4.14361	-0.42074	-4.60328
-0.42168	-1.5248	-0.42168	-2.56504	-0.42168	-3.51228	-0.42168	-4.1541	-0.42168	-4.61544
-0.4227	-1.52842	-0.4227	-2.571	-0.4227	-3.52611	-0.4227	-4.18438	-0.4227	-4.62999
-0.42371	-1.52699	-0.42371	-2.57696	-0.42371	-3.53731	-0.42371	-4.1901	-0.42371	-4.64429
-0.42473	-1.53138	-0.42473	-2.59102	-0.42473	-3.55114	-0.42473	-4.20417	-0.42473	-4.66098
-0.42567	-1.52912	-0.42567	-2.60414	-0.42567	-3.56115	-0.42567	-4.2273	-0.42567	-4.67457
-0.42668	-1.53069	-0.42668	-2.61367	-0.42668	-3.57141	-0.42668	-4.22682	-0.42668	-4.69031
-0.4277	-1.52702	-0.4277	-2.61916	-0.4277	-3.5807	-0.4277	-4.23421	-0.4277	-4.70175
-0.42863	-1.53143	-0.42863	-2.62869	-0.42863	-3.59501	-0.42863	-4.25829	-0.42863	-4.72226
-0.42965	-1.53024	-0.42965	-2.63823	-0.42965	-3.60669	-0.42965	-4.25638	-0.42965	-4.73346
-0.43067	-1.53028	-0.43067	-2.65134	-0.43067	-3.61861	-0.43067	-4.26664	-0.43067	-4.75206
-0.4316	-1.52992	-0.4316	-2.66207	-0.4316	-3.62839	-0.4316	-4.28619	-0.4316	-4.75754
-0.43262	-1.52997	-0.43262	-2.67209	-0.43262	-3.64317	-0.43262	-4.29	-0.43262	-4.77995
-0.43363	-1.52919	-0.43363	-2.67828	-0.43363	-3.65438	-0.43363	-4.30478	-0.43363	-4.78401
-0.43457	-1.53109	-0.43457	-2.69164	-0.43457	-3.6682	-0.43457	-4.33125	-0.43457	-4.80713
-0.43559	-1.52742	-0.43559	-2.70308	-0.43559	-3.67655	-0.43559	-4.33244	-0.43559	-4.8057
-0.4366	-1.52921	-0.4366	-2.71595	-0.4366	-3.69014	-0.4366	-4.35199	-0.4366	-4.82954
-0.43762	-1.52809	-0.43762	-2.72239	-0.43762	-3.70254	-0.43762	-4.37607	-0.43762	-4.82883
-0.43856	-1.52692	-0.43856	-2.72907	-0.43856	-3.71493	-0.43856	-4.37774	-0.43856	-4.85196
-0.43957	-1.52611	-0.43957	-2.74075	-0.43957	-3.72757	-0.43957	-4.3961	-0.43957	-4.85196
-0.44059	-1.52544	-0.44059	-2.75506	-0.44059	-3.74092	-0.44059	-4.41756	-0.44059	-4.87866
-0.44153	-1.52389	-0.44153	-2.76292	-0.44153	-3.75237	-0.44153	-4.41684	-0.44153	-4.87794
-0.44254	-1.52468	-0.44254	-2.77008	-0.44254	-3.76619	-0.44254	-4.43568	-0.44254	-4.90965
-0.44356	-1.5196	-0.44356	-2.77437	-0.44356	-3.77382	-0.44356	-4.44903	-0.44356	-4.90489
-0.44449	-1.52311	-0.44449	-2.79201	-0.44449	-3.78908	-0.44449	-4.45117	-0.44449	-4.94184
-0.44551	-1.52034	-0.44551	-2.80345	-0.44551	-3.79886	-0.44551	-4.46715	-0.44551	-4.93898
-0.44652	-1.51874	-0.44652	-2.81037	-0.44652	-3.81054	-0.44652	-4.48241	-0.44652	-4.97236
-0.44754	-1.51703	-0.44754	-2.81347	-0.44754	-3.82246	-0.44754	-4.48074	-0.44754	-4.96759
-0.44848	-1.51514	-0.44848	-2.82277	-0.44848	-3.83533	-0.44848	-4.50172	-0.44848	-5.00192
-0.44949	-1.51367	-0.44949	-2.8385	-0.44949	-3.84821	-0.44949	-4.51841	-0.44949	-4.99691
-0.45051	-1.51166	-0.45051	-2.85066	-0.45051	-3.86061	-0.45051	-4.52246	-0.45051	-5.03292
-0.45145	-1.50799	-0.45145	-2.85352	-0.45145	-3.87062	-0.45145	-4.54678	-0.45145	-5.02338
-0.45246	-1.50623	-0.45246	-2.85734	-0.45246	-3.8823	-0.45246	-4.56466	-0.45246	-5.062
-0.45348	-1.50525	-0.45348	-2.86711	-0.45348	-3.89351	-0.45348	-4.57062	-0.45348	-5.0539
-0.45442	-1.50351	-0.45442	-2.88285	-0.45442	-3.90543	-0.45442	-4.59828	-0.45442	-5.0949
-0.45543	-1.50365	-0.45543	-2.89668	-0.45543	-3.91711	-0.45543	-4.61306	-0.45543	-5.08585
-0.45645	-1.49848	-0.45645	-2.90478	-0.45645	-3.92617	-0.45645	-4.61401	-0.45645	-5.12304
-0.45738	-1.50198	-0.45738	-2.91003	-0.45738	-3.94143	-0.45738	-4.63976	-0.45738	-5.11827
-0.4584	-1.49657	-0.4584	-2.91647	-0.4584	-3.95216	-0.4584	-4.64715	-0.4584	-5.15379
-0.45942	-1.49786	-0.45942	-2.93244	-0.45942	-3.9648	-0.45942	-4.65311	-0.45942	-5.14783
-0.46043	-1.49252	-0.46043	-2.94317	-0.46043	-3.97576	-0.46043	-4.68435	-0.46043	-5.18264
-0.46137	-1.49667	-0.46137	-2.95795	-0.46137	-3.99078	-0.46137	-4.70104	-0.46137	-5.17978
-0.46238	-1.49435	-0.46238	-2.97798	-0.46238	-4.00294	-0.46238	-4.70485	-0.46238	-5.21578
-0.4634	-1.5002	-0.4634	-2.98513	-0.4634	-4.01486	-0.4634	-4.73012	-0.4634	-5.21388
-0.46434	-1.49347	-0.46434	-2.99729	-0.46434	-4.02345	-0.46434	-4.7368	-0.46434	-5.24559
-0.46535	-1.50174	-0.46535	-3.02042	-0.46535	-4.03704	-0.46535	-4.74848	-0.46535	-5.24606
-0.46637	-1.49721	-0.46637	-3.03162	-0.46637	-4.04896	-0.46637	-4.77662	-0.46637	-5.28039
-0.46731	-1.50275	-0.46731	-3.03663	-0.46731	-4.06231	-0.46731	-4.78687	-0.46731	-5.28159
-0.46832	-1.49447	-0.46832	-3.04807	-0.46832	-4.07376	-0.46832	-4.79545	-0.46832	-5.31139
-0.46934	-1.50246	-0.46934	-3.06929	-0.46934	-4.08806	-0.46934	-4.82311	-0.46934	-5.31521
-0.47035	-1.49166	-0.47035	-3.08598	-0.47035	-4.09903	-0.47035	-4.82621	-0.47035	-5.34286
-0.47129	-1.50339	-0.47129	-3.1022	-0.47129	-4.11548	-0.47129	-4.84027	-0.47129	-5.35192
-0.47231	-1.49488	-0.47231	-3.10529	-0.47231	-4.12597	-0.47231	-4.86364	-0.47231	-5.37672
-0.47332	-1.50477	-0.47332	-3.11269	-0.47332	-4.14027	-0.47332	-4.86841	-0.47332	-5.38721
-0.47426	-1.49798	-0.47426	-3.13391	-0.47426	-4.15124	-0.47426	-4.87914	-0.47426	-5.41177
-0.47528	-1.50449	-0.47528	-3.16776	-0.47528	-4.16221	-0.47528	-4.90179	-0.47528	-5.42059
-0.47629	-1.50058	-0.47629	-3.1804	-0.47629	-4.17556	-0.47629	-4.90369	-0.47629	-5.44348
-0.47723	-1.51123	-0.47723	-3.17467	-0.47723	-4.19106	-0.47723	-4.91848	-0.47723	-5.45778
-0.47824	-1.51424	-0.47824	-3.18779	-0.47824	-4.20417	-0.47824	-4.94208	-0.47824	-5.4759
-0.47926	-1.53174	-0.47926	-3.21831	-0.47926	-4.22181	-0.47926	-4.94613	-0.47926	-5.48997
-0.4802	-1.66368	-0.4802	-3.23285	-0.4802	-4.23421	-0.4802	-4.96115	-0.4802	-5.50189
-0.48121	-1.70476	-0.48121	-3.24262	-0.48121	-4.25472	-0.48121	-4.99334	-0.48121	-5.52239
-0.48223	-1.71315	-0.48223	-3.24763	-0.48223	-4.26807	-0.48223	-4.99453	-0.48223	-5.53908
-0.48324	-1.73325	-0.48324	-3.2648	-0.48324	-4.28333	-0.48324	-5.01217	-0.48324	-5.55458
-0.48418	-1.73363	-0.48418	-3.28363	-0.48418	-4.2962	-0.48418	-5.03435	-0.48418	-5.57055
-0.4852	-1.73141	-0.4852	-3.30008	-0.4852	-4.30955	-0.4852	-5.03482	-0.4852	-5.58486
-0.48621	-1.72572	-0.48621	-3.3151	-0.48621	-4.32624	-0.48621	-5.05533	-0.48621	-5.60632
-0.48715	-1.72152	-0.48715	-3.32321	-0.48715	-4.34341	-0.48715	-5.08036	-0.48715	-5.62539
-0.48817	-1.70779	-0.48817	-3.3275	-0.48817	-4.357	-0.48817	-5.08036	-0.48817	-5.64375
-0.48918	-1.70202	-0.48918	-3.34848	-0.48918	-4.37488	-0.48918	-5.10325	-0.48918	-5.66544
-0.49012	-1.68712	-0.49012	-3.36779	-0.49012	-4.38632	-0.49012	-5.12185	-0.49012	-5.68428
-0.49113	-1.68147	-0.49113	-3.38734	-0.49113	-4.4042	-0.49113	-5.12566	-0.49113	-5.70693
-0.49215	-1.66835	-0.49215	-3.3902	-0.49215	-4.41779	-0.49215	-5.1464	-0.49215	-5.7291
-0.49317	-1.65936	-0.49317	-3.40499	-0.49317	-4.43377	-0.49317	-5.16858	-0.49317	-5.7508
-0.4941	-1.64885	-0.4941	-3.42263	-0.4941	-4.44664	-0.4941	-5.16977	-0.4941	-5.77249
-0.49512	-1.63922	-0.49512	-3.43861	-0.49512	-4.45976	-0.49512	-5.19361	-0.49512	-5.79061
-0.49613	-1.62954	-0.49613	-3.44695	-0.49613	-4.4712	-0.49613	-5.21006	-0.49613	-5.80945
-0.49707	-1.6376	-0.49707	-3.45911	-0.49707	-4.49337	-0.49707	-5.2196	-0.49707	-5.82948
-0.49809	-1.6443	-0.49809	-3.46626	-0.49809	-4.5103	-0.49809	-5.24725	-0.49809	-5.84879
-0.4991	-1.64821	-0.4991	-3.47866	-0.4991	-4.52747	-0.4991	-5.26275	-0.4991	-5.86071
-0.50004	-1.65343	-0.50004	-3.49487	-0.50004	-4.54702	-0.50004	-5.26943	-0.50004	-5.87954
-0.50106	-1.65774	-0.50106	-3.50632	-0.50106	-4.56418	-0.50106	-5.29899	-0.50106	-5.89266
-0.50207	-1.66554	-0.50207	-3.51514	-0.50207	-4.58779	-0.50207	-5.3226	-0.50207	-5.91697
-0.50301	-1.67052	-0.50301	-3.5242	-0.50301	-4.60758	-0.50301	-5.33213	-0.50301	-5.93319
-0.50403	-1.67248	-0.50403	-3.54089	-0.50403	-4.62665	-0.50403	-5.3636	-0.50403	-5.95536
-0.50504	-1.67059	-0.50504	-3.55376	-0.50504	-4.64262	-0.50504	-5.37958	-0.50504	-5.97038
-0.50606	-1.67367	-0.50606	-3.56354	-0.50606	-4.66408	-0.50606	-5.39174	-0.50606	-5.99613
-0.50699	-1.67362	-0.50699	-3.56783	-0.50699	-4.68315	-0.50699	-5.42178	-0.50699	-6.0133
-0.50801	-1.67591	-0.50801	-3.58023	-0.50801	-4.70604	-0.50801	-5.44061	-0.50801	-6.03952
-0.50903	-1.66997	-0.50903	-3.59072	-0.50903	-4.72345	-0.50903	-5.44729	-0.50903	-6.05478
-0.50996	-1.67293	-0.50996	-3.6055	-0.50996	-4.74705	-0.50996	-5.48067	-0.50996	-6.08172
-0.51098	-1.67219	-0.51098	-3.61861	-0.51098	-4.76827	-0.51098	-5.49617	-0.51098	-6.10127
-0.51199	-1.66938	-0.51199	-3.62529	-0.51199	-4.7883	-0.51199	-5.50785	-0.51199	-6.12583
-0.51293	-1.66735	-0.51293	-3.63435	-0.51293	-4.80785	-0.51293	-5.54075	-0.51293	-6.14514
-0.51395	-1.66516	-0.51395	-3.64198	-0.51395	-4.82788	-0.51395	-5.55577	-0.51395	-6.16899
-0.51496	-1.66013	-0.51496	-3.64937	-0.51496	-4.84647	-0.51496	-5.57055	-0.51496	-6.18711
-0.5159	-1.65851	-0.5159	-3.65938	-0.5159	-4.86841	-0.5159	-5.60751	-0.5159	-6.20975
-0.51692	-1.64673	-0.51692	-3.65962	-0.51692	-4.88319	-0.51692	-5.61728	-0.51692	-6.22406
-0.51793	-1.64871	-0.51793	-3.67273	-0.51793	-4.90918	-0.51793	-5.64089	-0.51793	-6.24838
-0.51895	-1.64084	-0.51895	-3.68251	-0.51895	-4.9273	-0.51895	-5.67474	-0.51895	-6.26578
-0.51989	-1.63624	-0.51989	-3.69157	-0.51989	-4.94828	-0.51989	-5.68738	-0.51989	-6.28486
-0.5209	-1.63137	-0.5209	-3.69848	-0.5209	-4.96783	-0.5209	-5.70931	-0.5209	-6.30584
-0.52192	-1.62603	-0.52192	-3.71017	-0.52192	-4.98785	-0.52192	-5.74412	-0.52192	-6.323
-0.52285	-1.62277	-0.52285	-3.71517	-0.52285	-5.00788	-0.52285	-5.75366	-0.52285	-6.34732
-0.52387	-1.6194	-0.52387	-3.72066	-0.52387	-5.02672	-0.52387	-5.77464	-0.52387	-6.3652
-0.52489	-1.61013	-0.52489	-3.72375	-0.52489	-5.04508	-0.52489	-5.80373	-0.52489	-6.38905
-0.52582	-1.61201	-0.52582	-3.73258	-0.52582	-5.06916	-0.52582	-5.81326	-0.52582	-6.40812
-0.52684	-1.60281	-0.52684	-3.73186	-0.52684	-5.08775	-0.52684	-5.83138	-0.52684	-6.43482
-0.52785	-1.59978	-0.52785	-3.73639	-0.52785	-5.11183	-0.52785	-5.86142	-0.52785	-6.45008
-0.52887	-1.5917	-0.52887	-3.76238	-0.52887	-5.13043	-0.52887	-5.86643	-0.52887	-6.47917
-0.52981	-1.59094	-0.52981	-3.77001	-0.52981	-5.15856	-0.52981	-5.8917	-0.52981	-6.49419
-0.53082	-1.58812	-0.53082	-3.78002	-0.53082	-5.17883	-0.53082	-5.92365	-0.53082	-6.529
-0.53184	-1.58462	-0.53184	-3.7979	-0.53184	-5.19909	-0.53184	-5.93366	-0.53184	-6.5402
-0.53278	-1.57484	-0.53278	-3.80768	-0.53278	-5.21435	-0.53278	-5.95655	-0.53278	-6.57239
-0.53379	-1.57864	-0.53379	-3.82318	-0.53379	-5.23653	-0.53379	-5.98993	-0.53379	-6.58336
-0.53481	-1.58591	-0.53481	-3.84106	-0.53481	-5.25298	-0.53481	-5.99756	-0.53481	-6.62031
-0.53574	-1.5937	-0.53574	-3.85059	-0.53574	-5.27491	-0.53574	-6.02689	-0.53574	-6.62723
-0.53676	-1.59311	-0.53676	-3.85202	-0.53676	-5.29017	-0.53676	-6.0524	-0.53676	-6.66204
-0.53778	-1.59618	-0.53778	-3.85179	-0.53778	-5.30924	-0.53778	-6.05645	-0.53778	-6.66657
-0.53871	-1.59306	-0.53871	-3.84773	-0.53871	-5.32594	-0.53871	-6.08101	-0.53871	-6.70233
-0.53973	-1.5948	-0.53973	-3.85608	-0.53973	-5.34763	-0.53973	-6.10938	-0.53973	-6.70734
-0.54074	-1.59032	-0.54074	-3.86228	-0.54074	-5.36241	-0.54074	-6.11081	-0.54074	-6.74525
-0.54176	-1.58851	-0.54176	-3.8835	-0.54176	-5.38196	-0.54176	-6.14157	-0.54176	-6.74739
-0.5427	-1.57909	-0.5427	-3.94811	-0.5427	-5.39627	-0.5427	-6.1635	-0.5427	-6.78792
-0.54371	-1.56757	-0.54371	-3.93118	-0.54371	-5.4101	-0.54371	-6.16827	-0.54371	-6.78435
-0.54473	-1.56381	-0.54473	-3.94215	-0.54473	-5.42583	-0.54473	-6.20332	-0.54473	-6.82869
-0.54567	-1.54638	-0.54567	-3.94238	-0.54567	-5.43775	-0.54567	-6.2212	-0.54567	-6.82297
-0.54668	-1.54268	-0.54668	-3.94262	-0.54668	-5.46183	-0.54668	-6.23217	-0.54668	-6.87161
-0.5477	-1.52971	-0.5477	-3.92999	-0.5477	-5.47471	-0.5477	-6.26531	-0.5477	-6.86636
-0.54863	-1.51855	-0.54863	-3.92117	-0.54863	-5.48973	-0.54863	-6.28772	-0.54863	-6.9119
-0.54965	-1.51152	-0.54965	-3.92498	-0.54965	-5.50618	-0.54965	-6.30274	-0.54965	-6.90952
-0.55067	-1.50611	-0.55067	-3.94763	-0.55067	-5.52406	-0.55067	-6.33969	-0.55067	-6.96245
-0.55168	-1.49638	-0.55168	-3.99627	-0.55168	-5.54051	-0.55168	-6.35996	-0.55168	-6.95935
-0.55262	-1.49204	-0.55262	-3.99746	-0.55262	-5.5572	-0.55262	-6.37331	-0.55262	-7.00941
-0.55363	-1.47917	-0.55363	-3.98697	-0.55363	-5.56626	-0.55363	-6.4012	-0.55363	-7.00131
-0.55465	-1.48405	-0.55465	-4.00795	-0.55465	-5.587	-0.55465	-6.42695	-0.55465	-7.05447
-0.55559	-1.47764	-0.55559	-4.0306	-0.55559	-5.60059	-0.55559	-6.43601	-0.55559	-7.05304
-0.5566	-1.47223	-0.5566	-4.05349	-0.5566	-5.61561	-0.5566	-6.4713	-0.5566	-7.0981
-0.55762	-1.46329	-0.55762	-4.06803	-0.55762	-5.62777	-0.55762	-6.48656	-0.55762	-7.09596
-0.55856	-1.45604	-0.55856	-4.07829	-0.55856	-5.64089	-0.55856	-6.50325	-0.55856	-7.13601
-0.55957	-1.45177	-0.55957	-4.09259	-0.55957	-5.65805	-0.55957	-6.54473	-0.55957	-7.13935
-0.56059	-1.44724	-0.56059	-4.1088	-0.56059	-5.67498	-0.56059	-6.56357	-0.56059	-7.18084
-0.56153	-1.43654	-0.56153	-4.1212	-0.56153	-5.72576	-0.56153	-6.57454	-0.56153	-7.18036
-0.56254	-1.43389	-0.56254	-4.13789	-0.56254	-5.72672	-0.56254	-6.61149	-0.56254	-7.22113
-0.56356	-1.42044	-0.56356	-4.14671	-0.56356	-5.7415	-0.56356	-6.62365	-0.56356	-7.22232
-0.56457	-1.4168	-0.56457	-4.16435	-0.56457	-5.76319	-0.56457	-6.64749	-0.56457	-7.26023
-0.56551	-1.40602	-0.56551	-4.1789	-0.56551	-5.7744	-0.56551	-6.6792	-0.56551	-7.26691
-0.56653	-1.40223	-0.56653	-4.19583	-0.56653	-5.78775	-0.56653	-6.68779	-0.56653	-7.30267
-0.56754	-1.38969	-0.56754	-4.21108	-0.56754	-5.7992	-0.56754	-6.7009	-0.56754	-7.31245
-0.56848	-1.38325	-0.56848	-4.22777	-0.56848	-5.82113	-0.56848	-6.73213	-0.56848	-7.34416
-0.56949	-1.37123	-0.56949	-4.24136	-0.56949	-5.82828	-0.56949	-6.73642	-0.56949	-7.35679
-0.57051	-1.36971	-0.57051	-4.2602	-0.57051	-5.84879	-0.57051	-6.75979	-0.57051	-7.39041
-0.57145	-1.35903	-0.57145	-4.27689	-0.57145	-5.86309	-0.57145	-6.79055	-0.57145	-7.40829
-0.57246	-1.35347	-0.57246	-4.29548	-0.57246	-5.87525	-0.57246	-6.79412	-0.57246	-7.43523
-0.57348	-1.33838	-0.57348	-4.30931	-0.57348	-5.89862	-0.57348	-6.81224	-0.57348	-7.4524
-0.57449	-1.33509	-0.57449	-4.32529	-0.57449	-5.90911	-0.57449	-6.84705	-0.57449	-7.47839
-0.57543	-1.3225	-0.57543	-4.33435	-0.57543	-5.92198	-0.57543	-6.85325	-0.57543	-7.49817
-0.57645	-1.3183	-0.57645	-4.3477	-0.57645	-5.93462	-0.57645	-6.88091	-0.57645	-7.52392
-0.57746	-1.30214	-0.57746	-4.35604	-0.57746	-5.94392	-0.57746	-6.93932	-0.57746	-7.53966
-0.5784	-1.29928	-0.5784	-4.3713	-0.5784	-5.95679	-0.5784	-6.94432	-0.5784	-7.56541
-0.57942	-1.28862	-0.57942	-4.37702	-0.57942	-5.96585	-0.57942	-6.96364	-0.57942	-7.58544
-0.58043	-1.28228	-0.58043	-4.37869	-0.58043	-5.98159	-0.58043	-6.99344	-0.58043	-7.60618
-0.58137	-1.27289	-0.58137	-4.3837	-0.58137	-5.99995	-0.58137	-6.99916	-0.58137	-7.62668
-0.58239	-1.26456	-0.58239	-4.39109	-0.58239	-6.00829	-0.58239	-7.023	-0.58239	-7.65315
-0.5834	-1.25634	-0.5834	-4.39252	-0.5834	-6.01759	-0.5834	-7.04589	-0.5834	-7.67532
-0.58434	-1.25005	-0.58434	-4.39252	-0.58434	-6.03094	-0.58434	-7.04756	-0.58434	-7.70059
-0.58535	-1.23445	-0.58535	-4.38227	-0.58535	-6.03714	-0.58535	-7.06473	-0.58535	-7.71442
-0.58637	-1.23283	-0.58637	-4.38656	-0.58637	-6.05264	-0.58637	-7.09214	-0.58637	-7.7416
-0.58739	-1.22461	-0.58739	-4.38203	-0.58739	-6.06003	-0.58739	-7.09095	-0.58739	-7.75924
-0.58832	-1.22153	-0.58832	-4.37798	-0.58832	-6.07004	-0.58832	-7.11813	-0.58832	-7.7838
-0.58934	-1.21354	-0.58934	-4.36892	-0.58934	-6.08053	-0.58934	-7.14102	-0.58934	-7.80573
-0.59035	-1.20744	-0.59035	-4.36033	-0.59035	-6.09174	-0.59035	-7.14364	-0.59035	-7.8322
-0.59129	-1.1995	-0.59129	-4.35437	-0.59129	-6.1039	-0.59129	-7.1744	-0.59129	-7.85652
-0.59231	-1.19223	-0.59231	-4.34746	-0.59231	-6.11534	-0.59231	-7.19419	-0.59231	-7.88084
-0.59332	-1.18045	-0.59332	-4.33339	-0.59332	-6.12202	-0.59332	-7.19443	-0.59332	-7.89729
-0.59426	-1.17234	-0.59426	-4.32052	-0.59426	-6.13036	-0.59426	-7.22375	-0.59426	-7.91875
-0.59528	-1.16603	-0.59528	-4.30764	-0.59528	-6.13799	-0.59528	-7.23925	-0.59528	-7.93424
-0.59629	-1.16069	-0.59629	-4.2962	-0.59629	-6.14562	-0.59629	-7.24283	-0.59629	-7.95546
-0.59731	-1.15153	-0.59731	-4.28333	-0.59731	-6.15206	-0.59731	-7.2712	-0.59731	-7.97072
-0.59824	-1.14056	-0.59824	-4.26759	-0.59824	-6.15683	-0.59824	-7.28455	-0.59824	-7.98813
-0.59926	-1.13427	-0.59926	-4.26068	-0.59926	-6.16827	-0.59926	-7.29623	-0.59926	-8.01101
-0.60028	-1.12294	-0.60028	-4.24446	-0.60028	-6.17328	-0.60028	-7.32103	-0.60028	-8.06585
-0.60121	-1.11427	-0.60121	-4.2304	-0.60121	-6.18186	-0.60121	-7.33223	-0.60121	-8.09851
-0.60223	-1.10451	-0.60223	-4.2118	-0.60223	-6.18687	-0.60223	-7.33867	-0.60223	-8.11687
-0.60324	-1.09994	-0.60324	-4.20083	-0.60324	-6.19521	-0.60324	-7.37014	-0.60324	-8.13356
-0.60418	-1.09293	-0.60418	-4.1882	-0.60418	-6.20046	-0.60418	-7.37968	-0.60418	-8.15001
-0.6052	-1.0826	-0.6052	-4.17198	-0.6052	-6.25935	-0.6052	-7.3854	-0.6052	-8.16789
-0.60621	-1.07454	-0.60621	-4.14981	-0.60621	-6.40645	-0.60621	-7.41115	-0.60621	-8.1884
-0.60715	-1.06584	-0.60715	-4.13574	-0.60715	-6.48298	-0.60715	-7.42212	-0.60715	-8.21224
-0.60817	-1.05833	-0.60817	-4.12096	-0.60817	-6.50301	-0.60817	-7.43094	-0.60817	-8.24276
-0.60918	-1.05189	-0.60918	-4.1069	-0.60918	-6.498	-0.60918	-7.46217	-0.60918	-8.25992
-0.6102	-1.03809	-0.6102	-4.08782	-0.6102	-6.4868	-0.6102	-7.46527	-0.6102	-8.27518
-0.61114	-1.03397	-0.61114	-4.07137	-0.61114	-6.49014	-0.61114	-7.47529	-0.61114	-8.29402
-0.61215	-1.01525	-0.61215	-4.04943	-0.61215	-6.50444	-0.61215	-7.50103	-0.61215	-8.31023
-0.61317	-1.02286	-0.61317	-4.03322	-0.61317	-6.534	-0.61317	-7.50533	-0.61317	-8.3324
-0.6141	-0.99672	-0.6141	-4.0101	-0.6141	-6.56357	-0.6141	-7.51129	-0.6141	-8.34265
-0.61512	-1.00159	-0.61512	-3.99341	-0.61512	-6.601	-0.61512	-7.54014	-0.61512	-8.36483
-0.61613	-0.98049	-0.61613	-3.96813	-0.61613	-6.63247	-0.61613	-7.53584	-0.61613	-8.37579
-0.61707	-0.98197	-0.61707	-3.94095	-0.61707	-6.66085	-0.61707	-7.54419	-0.61707	-8.39225
-0.61809	-0.96249	-0.61809	-3.9164	-0.61809	-6.69184	-0.61809	-7.57113	-0.61809	-8.40369
-0.6191	-0.96921	-0.6191	-3.89947	-0.6191	-6.72045	-0.6191	-7.57089	-0.6191	-8.42729
-0.62012	-0.94642	-0.62012	-3.8823	-0.62012	-6.74525	-0.62012	-7.58234	-0.62012	-8.43445
-0.62106	-0.95088	-0.62106	-3.86657	-0.62106	-6.77076	-0.62106	-7.60832	-0.62106	-8.45734
-0.62207	-0.92682	-0.62207	-3.84058	-0.62207	-6.78721	-0.62207	-7.59783	-0.62207	-8.45519
-0.62309	-0.93342	-0.62309	-3.82914	-0.62309	-6.81868	-0.62309	-7.61834	-0.62309	-8.48714
-0.62403	-0.91688	-0.62403	-3.8041	-0.62403	-6.84157	-0.62403	-7.64003	-0.62403	-8.48857
-0.62504	-0.91528	-0.62504	-3.77382	-0.62504	-6.8666	-0.62504	-7.63574	-0.62504	-8.51575
-0.62606	-0.89935	-0.62606	-3.73401	-0.62606	-6.88949	-0.62606	-7.64742	-0.62606	-8.51384
-0.62699	-0.89628	-0.62699	-3.68966	-0.62699	-6.91452	-0.62699	-7.66626	-0.62699	-8.54126
-0.62801	-0.88765	-0.62801	-3.64698	-0.62801	-6.94933	-0.62801	-7.66316	-0.62801	-8.54436
-0.62903	-0.88324	-0.62903	-3.60288	-0.62903	-6.98366	-0.62903	-7.67985	-0.62903	-8.58036
-0.62996	-0.8707	-0.62996	-3.55567	-0.62996	-7.01251	-0.62996	-7.69535	-0.62996	-8.57631
-0.63098	-0.87344	-0.63098	-3.51514	-0.63098	-7.04708	-0.63098	-7.69153	-0.63098	-8.61398
-0.63199	-0.8542	-0.63199	-3.46555	-0.63199	-7.07259	-0.63199	-7.70274	-0.63199	-8.60563
-0.63301	-0.8593	-0.63301	-3.42335	-0.63301	-7.10407	-0.63301	-7.71919	-0.63301	-8.64283
-0.63395	-0.84437	-0.63395	-3.37828	-0.63395	-7.12981	-0.63395	-7.70751	-0.63395	-8.63496
-0.63496	-0.84135	-0.63496	-3.33728	-0.63496	-7.16009	-0.63496	-7.72396	-0.63496	-8.6743
-0.63598	-0.82764	-0.63598	-3.29055	-0.63598	-7.18656	-0.63598	-7.73469	-0.63598	-8.66381
-0.63692	-0.83078	-0.63692	-3.24191	-0.63692	-7.21255	-0.63692	-7.72563	-0.63692	-8.701
-0.63793	-0.81262	-0.63793	-3.1916	-0.63793	-7.23663	-0.63793	-7.74327	-0.63793	-8.68717
-0.63895	-0.81159	-0.63895	-3.14845	-0.63895	-7.26691	-0.63895	-7.75829	-0.63895	-8.72961
-0.63988	-0.79459	-0.63988	-3.10196	-0.63988	-7.29099	-0.63988	-7.74971	-0.63988	-8.71531
-0.6409	-0.79459	-0.6409	-3.05022	-0.6409	-7.30958	-0.6409	-7.76687	-0.6409	-8.75107
-0.64192	-0.78031	-0.64192	-2.9992	-0.64192	-7.3308	-0.64192	-7.78213	-0.64192	-8.72651
-0.64285	-0.77721	-0.64285	-2.94555	-0.64285	-7.34821	-0.64285	-7.96023	-0.64285	-8.76299
-0.64387	-0.77135	-0.64387	-2.89978	-0.64387	-7.37229	-0.64387	-8.06561	-0.64387	-8.74606
-0.64489	-0.76441	-0.64489	-2.85114	-0.64489	-7.39017	-0.64489	-8.21081	-0.64489	-8.78516
-0.6459	-0.76348	-0.6459	-2.80226	-0.6459	-7.40686	-0.6459	-8.28329	-0.6459	-8.7668
-0.64684	-0.75721	-0.64684	-2.75029	-0.64684	-7.41902	-0.64684	-8.34456	-0.64684	-8.80567
-0.64785	-0.75258	-0.64785	-2.70284	-0.64785	-7.43738	-0.64785	-8.36817	-0.64785	-8.79398
-0.64887	-0.74851	-0.64887	-2.65301	-0.64887	-7.4493	-0.64887	-8.36721	-0.64887	-8.8338
-0.64981	-0.74264	-0.64981	-2.60962	-0.64981	-7.46265	-0.64981	-8.39678	-0.64981	-8.82188
-0.65082	-0.73461	-0.65082	-2.56122	-0.65082	-7.46599	-0.65082	-8.3963	-0.65082	-8.85192
-0.65184	-0.72912	-0.65184	-2.51688	-0.65184	-7.47624	-0.65184	-8.40083	-0.65184	-8.95253
-0.65278	-0.7276	-0.65278	-2.47015	-0.65278	-7.4822	-0.65278	-8.43635	-0.65278	-9.09106
-0.65379	-0.71975	-0.65379	-2.42461	-0.65379	-7.48625	-0.65379	-8.4509	-0.65379	-9.15853
-0.65481	-0.71198	-0.65481	-2.38241	-0.65481	-7.49031	-0.65481	-8.46854	-0.65481	-9.25699
-0.65582	-0.71041	-0.65582	-2.34283	-0.65582	-7.49269	-0.65582	-8.51313	-0.65582	-9.30015
-0.65676	-0.70213	-0.65676	-2.30421	-0.65676	-7.49245	-0.65676	-8.53482	-0.65676	-9.36452
-0.65778	-0.69798	-0.65778	-2.26606	-0.65778	-7.48911	-0.65778	-8.562	-0.65778	-9.38073
-0.65879	-0.69179	-0.65879	-2.22314	-0.65879	-7.48458	-0.65879	-8.6042	-0.65879	-9.41411
-0.65973	-0.68885	-0.65973	-2.18977	-0.65973	-7.48673	-0.65973	-8.62971	-0.65973	-9.42293
-0.66074	-0.6813	-0.66074	-2.15233	-0.66074	-7.47958	-0.66074	-8.65284	-0.66074	-9.45059
-0.66176	-0.67705	-0.66176	-2.11657	-0.66176	-7.47362	-0.66176	-8.69838	-0.66176	-9.45536
-0.6627	-0.67188	-0.6627	-2.07842	-0.6627	-7.46551	-0.6627	-8.71078	-0.6627	-9.48278
-0.66371	-0.66642	-0.66371	-2.0417	-0.66371	-7.45621	-0.66371	-8.73796	-0.66371	-9.49279
-0.66473	-0.66134	-0.66473	-2.0069	-0.66473	-7.44644	-0.66473	-8.78826	-0.66473	-9.52307
-0.66567	-0.65738	-0.66567	-1.97447	-0.66567	-7.43499	-0.66567	-8.80757	-0.66567	-9.54167
-0.66668	-0.65106	-0.66668	-1.94181	-0.66668	-7.41973	-0.66668	-8.84167	-0.66668	-9.57075
-0.6677	-0.64672	-0.6677	-1.91224	-0.6677	-7.41258	-0.6677	-8.89746	-0.6677	-9.60175
-0.66871	-0.64398	-0.66871	-1.87863	-0.66871	-7.39613	-0.66871	-8.9151	-0.66871	-9.63107
-0.66965	-0.63752	-0.66965	-1.8493	-0.66965	-7.38159	-0.66965	-8.95563	-0.66965	-9.66254
-0.67067	-0.63309	-0.67067	-1.82117	-0.67067	-7.36323	-0.67067	-9.00403	-0.67067	-9.6933
-0.67168	-0.62925	-0.67168	-1.79566	-0.67168	-7.3494	-0.67168	-9.04099	-0.67168	-9.72644
-0.67262	-0.62558	-0.67262	-1.76681	-0.67262	-7.33104	-0.67262	-9.07818	-0.67262	-9.7603
-0.67364	-0.61842	-0.67364	-1.73915	-0.67364	-7.31173	-0.67364	-9.123	-0.67364	-9.79153
-0.67465	-0.6154	-0.67465	-1.71364	-0.67465	-7.2867	-0.67465	-9.13492	-0.67465	-9.82062
-0.67559	-0.61213	-0.67559	-1.69457	-0.67559	-7.26905	-0.67559	-9.18094	-0.67559	-9.85376
-0.6766	-0.6056	-0.6766	-1.66858	-0.6766	-7.24903	-0.6766	-9.23029	-0.6766	-9.88809
-0.67762	-0.6014	-0.67762	-1.64474	-0.67762	-7.22852	-0.67762	-9.24937	-0.67762	-9.92028
-0.67864	-0.60343	-0.67864	-1.61947	-0.67864	-7.20301	-0.67864	-9.2899	-0.67864	-9.95175
-0.67957	-0.59167	-0.67957	-1.59801	-0.67957	-7.18036	-0.67957	-9.33448	-0.67957	-9.98322
-0.68059	-0.59206	-0.68059	-1.57774	-0.68059	-7.1527	-0.68059	-9.34402	-0.68059	-10.0137
-0.6816	-0.58724	-0.6816	-1.55938	-0.6816	-7.1291	-0.6816	-9.38622	-0.6816	-10.0478
-0.68254	-0.589	-0.68254	-1.53721	-0.68254	-7.09715	-0.68254	-9.41626	-0.68254	-10.0781
-0.68356	-0.57444	-0.68356	-1.5167	-0.68356	-7.0714	-0.68356	-9.4258	-0.68356	-10.1124
-0.68457	-0.57928	-0.68457	-1.49525	-0.68457	-7.03826	-0.68457	-9.45798	-0.68457	-10.1446
-0.68551	-0.57482	-0.68551	-1.47522	-0.68551	-7.00321	-0.68551	-9.48063	-0.68551	-10.1737
-0.68653	-0.5664	-0.68653	-1.45734	-0.68653	-6.97127	-0.68653	-9.48492	-0.68653	-10.2123
-0.68754	-0.56647	-0.68754	-1.43874	-0.68754	-6.93741	-0.68754	-9.52259	-0.68754	-10.2474
-0.68848	-0.56325	-0.68848	-1.41848	-0.68848	-6.8976	-0.68848	-9.53904	-0.68848	-10.28
-0.6895	-0.55884	-0.6895	-1.40036	-0.6895	-6.85683	-0.6895	-9.53857	-0.6895	-10.3103
-0.69051	-0.55369	-0.69051	-1.38295	-0.69051	-6.81415	-0.69051	-9.5698	-0.69051	-10.3437
-0.69153	-0.55615	-0.69153	-1.36579	-0.69153	-6.77076	-0.69153	-9.58625	-0.69153	-10.3754
-0.69246	-0.5423	-0.69246	-1.34862	-0.69246	-6.72689	-0.69246	-9.5872	-0.69246	-10.4126
-0.69348	-0.55765	-0.69348	-1.33026	-0.69348	-6.67682	-0.69348	-9.6151	-0.69348	-10.4415
-0.6945	-0.53348	-0.6945	-1.31405	-0.6945	-6.62556	-0.6945	-9.62511	-0.6945	-10.477
-0.69543	-0.55479	-0.69543	-1.29807	-0.69543	-6.56286	-0.69543	-9.6337	-0.69543	-10.498
-0.69645	-0.53081	-0.69645	-1.28639	-0.69645	-6.51183	-0.69645	-9.64609	-0.69645	-10.5411
-0.69746	-0.54163	-0.69746	-1.26946	-0.69746	-6.45199	-0.69746	-9.64848	-0.69746	-10.5702
-0.6984	-0.52463	-0.6984	-1.25325	-0.6984	-6.39572	-0.6984	-9.65343	-0.6984	-10.6045
-0.69942	-0.54282	-0.69942	-1.23871	-0.69942	-6.33659	-0.69942	-9.66207	-0.69942	-10.6312
-0.70043	-0.51879	-0.70043	-1.22536	-0.70043	-6.27532	-0.70043	-9.65706	-0.70043	-10.661
-0.70145	-0.53171	-0.70145	-1.21201	-0.70145	-6.21142	-0.70145	-9.65086	-0.70145	-10.692
-0.70239	-0.51652	-0.70239	-1.1977	-0.70239	-6.14085	-0.70239	-9.67137	-0.70239	-10.724
-0.7034	-0.51969	-0.7034	-1.18292	-0.7034	-6.06074	-0.7034	-9.65849	-0.7034	-10.7478
-0.70442	-0.51817	-0.70442	-1.17332	-0.70442	-5.98183	-0.70442	-9.65182	-0.70442	-10.7788
-0.70535	-0.51152	-0.70535	-1.16243	-0.70535	-5.89218	-0.70535	-9.66326	-0.70535	-10.8017
-0.70637	-0.51431	-0.70637	-1.15208	-0.70637	-5.80492	-0.70637	-9.65182	-0.70637	-10.8296
-0.70739	-0.5078	-0.70739	-1.14011	-0.70739	-5.70883	-0.70739	-9.64085	-0.70739	-10.8563
-0.70832	-0.50277	-0.70832	-1.13019	-0.70832	-5.6118	-0.70832	-9.65635	-0.70832	-10.8802
-0.70934	-0.49969	-0.70934	-1.12039	-0.70934	-5.50761	-0.70934	-9.63322	-0.70934	-10.9057
-0.71035	-0.51042	-0.71035	-1.11255	-0.71035	-5.40175	-0.71035	-9.62177	-0.71035	-10.9219
-0.71129	-0.49111	-0.71129	-1.10428	-0.71129	-5.29232	-0.71129	-9.6263	-0.71129	-10.9469
-0.71231	-0.49919	-0.71231	-1.09467	-0.71231	-5.1867	-0.71231	-9.60222	-0.71231	-10.9646
-0.71332	-0.49001	-0.71332	-1.08344	-0.71332	-5.07702	-0.71332	-9.58959	-0.71332	-10.9927
-0.71434	-0.49459	-0.71434	-1.07342	-0.71434	-4.96616	-0.71434	-9.59173	-0.71434	-11.0001
-0.71528	-0.48291	-0.71528	-1.06398	-0.71528	-4.85363	-0.71528	-9.55502	-0.71528	-11.0261
-0.71629	-0.49018	-0.71629	-1.05547	-0.71629	-4.74538	-0.71629	-9.54405	-0.71629	-11.0339
-0.71731	-0.47997	-0.71731	-1.04608	-0.71731	-4.63428	-0.71731	-9.5419	-0.71731	-11.0635
-0.71824	-0.48737	-0.71824	-1.03645	-0.71824	-4.5277	-0.71824	-9.50781	-0.71824	-11.0673
-0.71926	-0.47194	-0.71926	-1.02593	-0.71926	-4.41803	-0.71926	-9.48778	-0.71926	-11.0935
-0.72028	-0.48653	-0.72028	-1.01732	-0.72028	-4.31575	-0.72028	-9.48421	-0.72028	-11.0914
-0.72121	-0.46841	-0.72121	-1.00993	-0.72121	-4.21395	-0.72121	-9.44415	-0.72121	-11.1219
-0.72223	-0.48069	-0.72223	-1.00299	-0.72223	-4.115	-0.72223	-9.42627	-0.72223	-11.1121
-0.72324	-0.46338	-0.72324	-0.99422	-0.72324	-4.0182	-0.72324	-9.41578	-0.72324	-11.1426
-0.72426	-0.47914	-0.72426	-0.98426	-0.72426	-3.92522	-0.72426	-9.37358	-0.72426	-11.1305
-0.7252	-0.46104	-0.7252	-0.97586	-0.7252	-3.83295	-0.7252	-9.35498	-0.7252	-11.1601
-0.72621	-0.47182	-0.72621	-0.96969	-0.72621	-3.74664	-0.72621	-9.34354	-0.72621	-11.1457
-0.72723	-0.45852	-0.72723	-0.96296	-0.72723	-3.66129	-0.72723	-9.2918	-0.72723	-11.1696
-0.72817	-0.46479	-0.72817	-0.95686	-0.72817	-3.58333	-0.72817	-9.27893	-0.72817	-11.1555
-0.72918	-0.45768	-0.72918	-0.94825	-0.72918	-3.50513	-0.72918	-9.2558	-0.72918	-11.1837
-0.7302	-0.45866	-0.7302	-0.93993	-0.7302	-3.43193	-0.7302	-9.20621	-0.7302	-11.1581
-0.73114	-0.45573	-0.73114	-0.93364	-0.73114	-3.36064	-0.73114	-9.18404	-0.73114	-11.1877
-0.73215	-0.4537	-0.73215	-0.92994	-0.73215	-3.29269	-0.73215	-9.15567	-0.73215	-11.1574
-0.73317	-0.45144	-0.73317	-0.9247	-0.73317	-3.22856	-0.73317	-9.10226	-0.73317	-11.1889
-0.7341	-0.44857	-0.7341	-0.91628	-0.7341	-3.16442	-0.7341	-9.07723	-0.7341	-11.1553
-0.73512	-0.4502	-0.73512	-0.90808	-0.73512	-3.10291	-0.73512	-9.03789	-0.73512	-11.1829
-0.73614	-0.44481	-0.73614	-0.90283	-0.73614	-3.0445	-0.73614	-8.97876	-0.73614	-11.1455
-0.73715	-0.44621	-0.73715	-0.89969	-0.73715	-2.98918	-0.73715	-8.95086	-0.73715	-11.1772
-0.73809	-0.4413	-0.73809	-0.8954	-0.73809	-2.93554	-0.73809	-8.90676	-0.73809	-11.1386
-0.7391	-0.4434	-0.7391	-0.88882	-0.7391	-2.88428	-0.7391	-8.84262	-0.7391	-11.1689
-0.74012	-0.43751	-0.74012	-0.88183	-0.74012	-2.8335	-0.74012	-8.804	-0.74012	-11.1229
-0.74106	-0.4409	-0.74106	-0.87747	-0.74106	-2.78772	-0.74106	-8.75441	-0.74106	-11.1536
-0.74207	-0.43453	-0.74207	-0.87453	-0.74207	-2.74147	-0.74207	-8.67978	-0.74207	-11.1093
-0.74309	-0.43775	-0.74309	-0.87136	-0.74309	-2.6964	-0.74309	-8.63567	-0.74309	-11.1298
-0.74403	-0.43134	-0.74403	-0.86454	-0.74403	-2.65373	-0.74403	-8.56796	-0.74403	-11.0838
-0.74504	-0.43494	-0.74504	-0.8573	-0.74504	-2.6151	-0.74504	-8.49262	-0.74504	-11.104
-0.74606	-0.42833	-0.74606	-0.8526	-0.74606	-2.57576	-0.74606	-8.43969	-0.74606	-11.0635
-0.74707	-0.43277	-0.74707	-0.85036	-0.74707	-2.53809	-0.74707	-8.36387	-0.74707	-11.0749
-0.74801	-0.426	-0.74801	-0.84657	-0.74801	-2.50114	-0.74801	-8.2728	-0.74801	-11.0296
-0.74903	-0.42967	-0.74903	-0.84116	-0.74903	-2.46681	-0.74903	-8.21176	-0.74903	-11.0394
-0.75004	-0.42316	-0.75004	-0.83491	-0.75004	-2.43271	-0.75004	-8.12307	-0.75004	-10.9984
-0.75098	-0.42726	-0.75098	-0.83005	-0.75098	-2.40029	-0.75098	-8.02627	-0.75098	-11.0022
-0.752	-0.42046	-0.752	-0.82718	-0.752	-2.36834	-0.752	-7.94831	-0.752	-10.9588
-0.75301	-0.42478	-0.75301	-0.8248	-0.75301	-2.33711	-0.75301	-7.84651	-0.75301	-10.9574
-0.75395	-0.41827	-0.75395	-0.8196	-0.75395	-2.30564	-0.75395	-7.73945	-0.75395	-10.9159
-0.75496	-0.42221	-0.75496	-0.8135	-0.75496	-2.27631	-0.75496	-7.65982	-0.75496	-10.9135
-0.75598	-0.41603	-0.75598	-0.80842	-0.75598	-2.24651	-0.75598	-7.54633	-0.75598	-10.8737
-0.75692	-0.41984	-0.75692	-0.80644	-0.75692	-2.21909	-0.75692	-7.4369	-0.75692	-10.8651
-0.75793	-0.41374	-0.75793	-0.80446	-0.75793	-2.19191	-0.75793	-7.33676	-0.75793	-10.8279
-0.75895	-0.41748	-0.75895	-0.79981	-0.75895	-2.16497	-0.75895	-7.20325	-0.75895	-10.8077
-0.75996	-0.41212	-0.75996	-0.79412	-0.75996	-2.14017	-0.75996	-7.0745	-0.75996	-10.7741
-0.7609	-0.41489	-0.7609	-0.79025	-0.7609	-2.11633	-0.7609	-6.95648	-0.7609	-10.7519
-0.76192	-0.41038	-0.76192	-0.78818	-0.76192	-2.09201	-0.76192	-6.80628	-0.76192	-10.7171
-0.76293	-0.41243	-0.76293	-0.78601	-0.76293	-2.06865	-0.76293	-6.66394	-0.76293	-10.6877
-0.76387	-0.40838	-0.76387	-0.78198	-0.76387	-2.04528	-0.76387	-6.52494	-0.76387	-10.6448
-0.76489	-0.41014	-0.76489	-0.77783	-0.76489	-2.02382	-0.76489	-6.37212	-0.76489	-10.6207
-0.7659	-0.4073	-0.7659	-0.77333	-0.7659	-2.00117	-0.7659	-6.22239	-0.7659	-10.5826
-0.76684	-0.40792	-0.76684	-0.77113	-0.76684	-1.97924	-0.76684	-6.08411	-0.76684	-10.5483
-0.76785	-0.40525	-0.76785	-0.76975	-0.76785	-1.95802	-0.76785	-5.92317	-0.76785	-10.5061
-0.76887	-0.40604	-0.76887	-0.76634	-0.76887	-1.93752	-0.76887	-5.77297	-0.76887	-10.4655
-0.76981	-0.40378	-0.76981	-0.76174	-0.76981	-1.91844	-0.76981	-5.63946	-0.76981	-10.4233
-0.77082	-0.40404	-0.77082	-0.75778	-0.77082	-1.89985	-0.77082	-5.48806	-0.77082	-10.3831
-0.77184	-0.40261	-0.77184	-0.75561	-0.77184	-1.88053	-0.77184	-5.34811	-0.77184	-10.3311
-0.77285	-0.40211	-0.77285	-0.75425	-0.77285	-1.86432	-0.77285	-5.22699	-0.77285	-10.2874
-0.77379	-0.40099	-0.77379	-0.75029	-0.77379	-1.84763	-0.77379	-5.0899	-0.77379	-10.2305
-0.77481	-0.40065	-0.77481	-0.74565	-0.77481	-1.83047	-0.77481	-4.96902	-0.77481	-10.1825
-0.77582	-0.39979	-0.77582	-0.74193	-0.77582	-1.81473	-0.77582	-4.8634	-0.77582	-10.1236
-0.77676	-0.39867	-0.77676	-0.7404	-0.77676	-1.80209	-0.77676	-4.74443	-0.77676	-10.0698
-0.77778	-0.39884	-0.77778	-0.73837	-0.77778	-1.78684	-0.77778	-4.64048	-0.77778	-10.0052
-0.77879	-0.39717	-0.77879	-0.73465	-0.77879	-1.76967	-0.77879	-4.5494	-0.77879	-9.94221
-0.77973	-0.39731	-0.77973	-0.72955	-0.77973	-1.75203	-0.77973	-4.44378	-0.77973	-9.87045
-0.78075	-0.39569	-0.78075	-0.72564	-0.78075	-1.73867	-0.78075	-4.35628	-0.78075	-9.8056
-0.78176	-0.39627	-0.78176	-0.72416	-0.78176	-1.72461	-0.78176	-4.27641	-0.78176	-9.72883
-0.78278	-0.39424	-0.78278	-0.72259	-0.78278	-1.71126	-0.78278	-4.18319	-0.78278	-9.6542
-0.78371	-0.39507	-0.78371	-0.71858	-0.78371	-1.69671	-0.78371	-4.10618	-0.78371	-9.56599
-0.78473	-0.39264	-0.78473	-0.71432	-0.78473	-1.68193	-0.78473	-4.03561	-0.78473	-9.48468
-0.78574	-0.39445	-0.78574	-0.71141	-0.78574	-1.66858	-0.78574	-3.95502	-0.78574	-9.39838
-0.78668	-0.39159	-0.78668	-0.70969	-0.78668	-1.6557	-0.78668	-3.88946	-0.78668	-9.31207
-0.7877	-0.3935	-0.7877	-0.70921	-0.7877	-1.64259	-0.7877	-3.8289	-0.7877	-9.21336
-0.78871	-0.38988	-0.78871	-0.70676	-0.78871	-1.62948	-0.78871	-3.75523	-0.78871	-9.1168
-0.78965	-0.39324	-0.78965	-0.70282	-0.78965	-1.61803	-0.78965	-3.69872	-0.78965	-9.00999
-0.79067	-0.3893	-0.79067	-0.69915	-0.79067	-1.60611	-0.79067	-3.64675	-0.79067	-8.90652
-0.79168	-0.39104	-0.79168	-0.69791	-0.79168	-1.59419	-0.79168	-3.58309	-0.79168	-8.79184
-0.79262	-0.38825	-0.79262	-0.69694	-0.79262	-1.58203	-0.79262	-3.53254	-0.79262	-8.67501
-0.79364	-0.39145	-0.79364	-0.69515	-0.79364	-1.57154	-0.79364	-3.48581	-0.79364	-8.55127
-0.79465	-0.38682	-0.79465	-0.69119	-0.79465	-1.5589	-0.79465	-3.4274	-0.79465	-8.42992
-0.79567	-0.3899	-0.79567	-0.68766	-0.79567	-1.54675	-0.79567	-3.38472	-0.79567	-8.29426
-0.7966	-0.3869	-0.7966	-0.68666	-0.7966	-1.53506	-0.7966	-3.34181	-0.7966	-8.16384
-0.79762	-0.38868	-0.79762	-0.68625	-0.79762	-1.52267	-0.79762	-3.28673	-0.79762	-8.02079
-0.79864	-0.3853	-0.79864	-0.68409	-0.79864	-1.51027	-0.79864	-3.24763	-0.79864	-7.88346
-0.79957	-0.38906	-0.79957	-0.6807	-0.79957	-1.4993	-0.79957	-3.20853	-0.79957	-7.73397
-0.80059	-0.38418	-0.80059	-0.67696	-0.80059	-1.48809	-0.80059	-3.15727	-0.80059	-7.58329
-0.8016	-0.38787	-0.8016	-0.67562	-0.8016	-1.4788	-0.8016	-3.12437	-0.8016	-7.42713
-0.80254	-0.38387	-0.80254	-0.67479	-0.80254	-1.46878	-0.80254	-3.0867	-0.80254	-7.27072
-0.80356	-0.38756	-0.80356	-0.67297	-0.80356	-1.45853	-0.80356	-3.04235	-0.80356	-7.10502
-0.80457	-0.38263	-0.80457	-0.66988	-0.80457	-1.44899	-0.80457	-3.01303	-0.80457	-6.94504
-0.80559	-0.38709	-0.80559	-0.66668	-0.80559	-1.43898	-0.80559	-2.97822	-0.80559	-6.77791
-0.80653	-0.38237	-0.80653	-0.66511	-0.80653	-1.42921	-0.80653	-2.93959	-0.80653	-6.61865
-0.80754	-0.38623	-0.80754	-0.66446	-0.80754	-1.41919	-0.80754	-2.91384	-0.80754	-6.45652
-0.80856	-0.38158	-0.80856	-0.66272	-0.80856	-1.40965	-0.80856	-2.8776	-0.80856	-6.30178
-0.80949	-0.38611	-0.80949	-0.66017	-0.80949	-1.40083	-0.80949	-2.8428	-0.80949	-6.15325
-0.81051	-0.38105	-0.81051	-0.65753	-0.81051	-1.39177	-0.81051	-2.81943	-0.81051	-6.01234
-0.81153	-0.38499	-0.81153	-0.65617	-0.81153	-1.38367	-0.81153	-2.78629	-0.81153	-5.87311
-0.81246	-0.38115	-0.81246	-0.65507	-0.81246	-1.37461	-0.81246	-2.751	-0.81246	-5.7415
-0.81348	-0.38375	-0.81348	-0.65395	-0.81348	-1.36722	-0.81348	-2.73169	-0.81348	-5.61895
-0.8145	-0.38072	-0.8145	-0.65197	-0.8145	-1.35887	-0.8145	-2.70117	-0.8145	-5.50046
-0.81543	-0.38372	-0.81543	-0.64994	-0.81543	-1.35053	-0.81543	-2.66946	-0.81543	-5.39031
-0.81645	-0.3802	-0.81645	-0.64885	-0.81645	-1.34194	-0.81645	-2.64991	-0.81645	-5.27992
-0.81746	-0.38244	-0.81746	-0.64906	-0.81746	-1.33455	-0.81746	-2.6213	-0.81746	-5.18193
-0.81848	-0.38058	-0.81848	-0.64806	-0.81848	-1.32645	-0.81848	-2.59174	-0.81848	-5.08108
-0.81942	-0.38179	-0.81942	-0.64599	-0.81942	-1.31906	-0.81942	-2.57481	-0.81942	-4.99286
-0.82043	-0.38008	-0.82043	-0.64413	-0.82043	-1.31143	-0.82043	-2.54572	-0.82043	-4.90059
-0.82145	-0.38074	-0.82145	-0.64405	-0.82145	-1.3038	-0.82145	-2.51902	-0.82145	-4.82144
-0.82239	-0.38043	-0.82239	-0.64391	-0.82239	-1.29712	-0.82239	-2.50591	-0.82239	-4.73442
-0.8234	-0.37981	-0.8234	-0.64312	-0.8234	-1.2914	-0.8234	-2.47897	-0.8234	-4.66408
-0.82442	-0.38096	-0.82442	-0.64112	-0.82442	-1.28448	-0.82442	-2.45417	-0.82442	-4.58087
-0.82535	-0.379	-0.82535	-0.63905	-0.82535	-1.27852	-0.82535	-2.44201	-0.82535	-4.5196
-0.82637	-0.38108	-0.82637	-0.63781	-0.82637	-1.27209	-0.82637	-2.41388	-0.82637	-4.44211
-0.82739	-0.37836	-0.82739	-0.63802	-0.82739	-1.26493	-0.82739	-2.38932	-0.82739	-4.38465
-0.8284	-0.38046	-0.8284	-0.63812	-0.8284	-1.25802	-0.8284	-2.37645	-0.8284	-4.31098
-0.82934	-0.37843	-0.82934	-0.63571	-0.82934	-1.25182	-0.82934	-2.34855	-0.82934	-4.26258
-0.83035	-0.38051	-0.83035	-0.63182	-0.83035	-1.24562	-0.83035	-2.32948	-0.83035	-4.18963
-0.83137	-0.37774	-0.83137	-0.63073	-0.83137	-1.23919	-0.83137	-2.31541	-0.83137	-4.14767
-0.83231	-0.38003	-0.83231	-0.63232	-0.83231	-1.23322	-0.83231	-2.28895	-0.83231	-4.07566
-0.83332	-0.37812	-0.83332	-0.63266	-0.83332	-1.22822	-0.83332	-2.2725	-0.83332	-4.04014
-0.83434	-0.3801	-0.83434	-0.62992	-0.83434	-1.22226	-0.83434	-2.26105	-0.83434	-3.97243
-0.83528	-0.37724	-0.83528	-0.62691	-0.83528	-1.21774	-0.83528	-2.2353	-0.83528	-3.93976
-0.83629	-0.38031	-0.83629	-0.62622	-0.83629	-1.21218	-0.83629	-2.21981	-0.83629	-3.87396
-0.83731	-0.3776	-0.83731	-0.62703	-0.83731	-1.20544	-0.83731	-2.20788	-0.83731	-3.84201
-0.83825	-0.37958	-0.83825	-0.62772	-0.83825	-1.20098	-0.83825	-2.18571	-0.83825	-3.78098
-0.83926	-0.37784	-0.83926	-0.625	-0.83926	-1.19549	-0.83926	-2.17403	-0.83926	-3.7526
-0.84028	-0.37974	-0.84028	-0.62183	-0.84028	-1.19123	-0.84028	-2.16568	-0.84028	-3.69395
-0.84129	-0.37781	-0.84129	-0.62086	-0.84129	-1.18605	-0.84129	-2.14279	-0.84129	-3.6682
-0.84223	-0.37936	-0.84223	-0.62264	-0.84223	-1.18286	-0.84223	-2.13111	-0.84223	-3.61098
-0.84325	-0.37769	-0.84325	-0.62412	-0.84325	-1.17804	-0.84325	-2.12181	-0.84325	-3.58833
-0.84426	-0.37981	-0.84426	-0.62219	-0.84426	-1.17506	-0.84426	-2.09916	-0.84426	-3.53493
-0.8452	-0.37781	-0.8452	-0.61873	-0.8452	-1.16944	-0.8452	-2.08796	-0.8452	-3.51156
-0.84621	-0.37948	-0.84621	-0.61802	-0.84621	-1.16479	-0.84621	-2.07961	-0.84621	-3.46221
-0.84723	-0.37798	-0.84723	-0.61954	-0.84723	-1.15892	-0.84723	-2.05482	-0.84723	-3.43908
-0.84817	-0.37936	-0.84817	-0.62033	-0.84817	-1.15444	-0.84817	-2.04671	-0.84817	-3.39235
-0.84918	-0.37793	-0.84918	-0.61831	-0.84918	-1.14984	-0.84918	-2.03551	-0.84918	-3.37113
-0.8502	-0.37946	-0.8502	-0.61592	-0.8502	-1.14581	-0.8502	-2.01619	-0.8502	-3.32822
-0.85121	-0.37779	-0.85121	-0.61461	-0.85121	-1.14204	-0.85121	-2.00999	-0.85121	-3.3058
-0.85215	-0.37955	-0.85215	-0.61511	-0.85215	-1.13873	-0.85215	-1.99879	-0.85215	-3.26599
-0.85317	-0.37762	-0.85317	-0.61552	-0.85317	-1.13565	-0.85317	-1.979	-0.85317	-3.24215
-0.85418	-0.37993	-0.85418	-0.61435	-0.85418	-1.13212	-0.85418	-1.97614	-0.85418	-3.20829
-0.85512	-0.37772	-0.85512	-0.61208	-0.85512	-1.12764	-0.85512	-1.96326	-0.85512	-3.1823
-0.85614	-0.37993	-0.85614	-0.61082	-0.85614	-1.12364	-0.85614	-1.94753	-0.85614	-3.15036
-0.85715	-0.37791	-0.85715	-0.61063	-0.85715	-1.11961	-0.85715	-1.94228	-0.85715	-3.12341
-0.85809	-0.38027	-0.85809	-0.61049	-0.85809	-1.11615	-0.85809	-1.93108	-0.85809	-3.09433
-0.85911	-0.37779	-0.85911	-0.60855	-0.85911	-1.11248	-0.85911	-1.91439	-0.85911	-3.06834
-0.86012	-0.38065	-0.86012	-0.6056	-0.86012	-1.10938	-0.86012	-1.9101	-0.86012	-3.04021
-0.86106	-0.37769	-0.86106	-0.60379	-0.86106	-1.10559	-0.86106	-1.89436	-0.86106	-3.01541
-0.86207	-0.38098	-0.86207	-0.60503	-0.86207	-1.10211	-0.86207	-1.8822	-0.86207	-2.98871
-0.86309	-0.37793	-0.86309	-0.60519	-0.86309	-1.09865	-0.86309	-1.87672	-0.86309	-2.96677
-0.86411	-0.38096	-0.86411	-0.60297	-0.86411	-1.09462	-0.86411	-1.86289	-0.86411	-2.94102
-0.86504	-0.37846	-0.86504	-0.60092	-0.86504	-1.09126	-0.86504	-1.85216	-0.86504	-2.91957
-0.86606	-0.38136	-0.86606	-0.60047	-0.86606	-1.08761	-0.86606	-1.84978	-0.86606	-2.89453
-0.86707	-0.37865	-0.86707	-0.6005	-0.86707	-1.08449	-0.86707	-1.83452	-0.86707	-2.87427
-0.86801	-0.38177	-0.86801	-0.60069	-0.86801	-1.08108	-0.86801	-1.82021	-0.86801	-2.84971
-0.86903	-0.379	-0.86903	-0.59968	-0.86903	-1.07741	-0.86903	-1.81854	-0.86903	-2.82944
-0.87004	-0.38165	-0.87004	-0.59837	-0.87004	-1.07497	-0.87004	-1.80543	-0.87004	-2.80632
-0.87098	-0.37972	-0.87098	-0.59663	-0.87098	-1.07149	-0.87098	-1.79256	-0.87098	-2.78748
-0.872	-0.38189	-0.872	-0.5973	-0.872	-1.06837	-0.872	-1.79208	-0.872	-2.76435
-0.87301	-0.37986	-0.87301	-0.59895	-0.87301	-1.06482	-0.87301	-1.77634	-0.87301	-2.74695
-0.87403	-0.38189	-0.87403	-0.59737	-0.87403	-1.06174	-0.87403	-1.76514	-0.87403	-2.7243
-0.87496	-0.38089	-0.87496	-0.59332	-0.87496	-1.05828	-0.87496	-1.76395	-0.87496	-2.70785
-0.87598	-0.38172	-0.87598	-0.59196	-0.87598	-1.05485	-0.87598	-1.74821	-0.87598	-2.68448
-0.877	-0.38117	-0.877	-0.59453	-0.877	-1.05123	-0.877	-1.73701	-0.877	-2.66922
-0.87793	-0.38186	-0.87793	-0.5962	-0.87793	-1.0482	-0.87793	-1.73367	-0.87793	-2.64634
-0.87895	-0.38203	-0.87895	-0.59403	-0.87895	-1.04531	-0.87895	-1.71579	-0.87895	-2.63442
-0.87996	-0.38215	-0.87996	-0.59082	-0.87996	-1.04303	-0.87996	-1.70816	-0.87996	-2.61177
-0.8809	-0.38232	-0.8809	-0.58888	-0.8809	-1.03935	-0.8809	-1.70387	-0.8809	-2.60104
-0.88192	-0.38234	-0.88192	-0.58953	-0.88192	-1.03616	-0.88192	-1.68765	-0.88192	-2.57743
-0.88293	-0.38315	-0.88293	-0.59144	-0.88293	-1.03356	-0.88293	-1.68145	-0.88293	-2.56933
-0.88387	-0.3826	-0.88387	-0.59058	-0.88387	-1.03039	-0.88387	-1.67979	-0.88387	-2.54549
-0.88489	-0.38356	-0.88489	-0.58764	-0.88489	-1.02743	-0.88489	-1.66715	-0.88489	-2.5369
-0.8859	-0.38258	-0.8859	-0.58526	-0.8859	-1.02486	-0.8859	-1.6619	-0.8859	-2.51425
-0.88692	-0.38473	-0.88692	-0.58609	-0.88692	-1.02235	-0.88692	-1.66119	-0.88692	-2.50638
-0.88785	-0.38251	-0.88785	-0.58781	-0.88785	-1.02049	-0.88785	-1.64665	-0.88785	-2.48159
-0.88887	-0.38504	-0.88887	-0.58722	-0.88887	-1.01864	-0.88887	-1.64164	-0.88887	-2.47491
-0.88989	-0.38287	-0.88989	-0.58435	-0.88989	-1.01623	-0.88989	-1.63997	-0.88989	-2.45012
-0.89082	-0.38589	-0.89082	-0.58314	-0.89082	-1.01327	-0.89082	-1.62447	-0.89082	-2.44463
-0.89184	-0.38334	-0.89184	-0.58364	-0.89184	-1.01058	-0.89184	-1.62066	-0.89184	-2.42103
-0.89285	-0.38618	-0.89285	-0.58483	-0.89285	-1.00805	-0.89285	-1.61756	-0.89285	-2.41841
-0.89379	-0.38384	-0.89379	-0.58476	-0.89379	-1.00526	-0.89379	-1.59992	-0.89379	-2.39576
-0.89481	-0.38699	-0.89481	-0.58347	-0.89481	-1.00311	-0.89481	-1.59777	-0.89481	-2.39218
-0.89582	-0.38413	-0.89582	-0.58164	-0.89582	-1.00063	-0.89582	-1.59372	-0.89582	-2.36786
-0.89676	-0.38759	-0.89676	-0.5824	-0.89676	-0.99873	-0.89676	-1.57965	-0.89676	-2.36453
-0.89778	-0.38468	-0.89778	-0.58443	-0.89778	-0.99599	-0.89778	-1.57846	-0.89778	-2.34045
-0.89879	-0.38816	-0.89879	-0.58552	-0.89879	-0.99353	-0.89879	-1.57512	-0.89879	-2.33854
-0.89981	-0.38556	-0.89981	-0.58357	-0.89981	-0.99084	-0.89981	-1.56248	-0.89981	-2.31589
-0.90075	-0.38847	-0.90075	-0.58226	-0.90075	-0.98812	-0.90075	-1.56344	-0.90075	-2.30945
-0.90176	-0.3863	-0.90176	-0.58338	-0.90176	-0.98597	-0.90176	-1.55867	-0.90176	-2.29229
-0.90278	-0.38909	-0.90278	-0.58536	-0.90278	-0.98368	-0.90278	-1.54818	-0.90278	-2.28537
-0.90371	-0.38723	-0.90371	-0.58538	-0.90371	-0.98135	-0.90371	-1.54889	-0.90371	-2.26558
-0.90473	-0.38947	-0.90473	-0.58359	-0.90473	-0.97841	-0.90473	-1.54126	-0.90473	-2.26129
-0.90575	-0.38766	-0.90575	-0.58166	-0.90575	-0.97515	-0.90575	-1.52839	-0.90575	-2.24269
-0.90668	-0.39028	-0.90668	-0.58259	-0.90668	-0.97326	-0.90668	-1.53077	-0.90668	-2.23769
-0.9077	-0.38861	-0.9077	-0.58381	-0.9077	-0.97114	-0.9077	-1.52195	-0.9077	-2.22076
-0.90871	-0.39073	-0.90871	-0.58412	-0.90871	-0.96811	-0.90871	-1.51122	-0.90871	-2.21194
-0.90973	-0.38918	-0.90973	-0.58264	-0.90973	-0.96518	-0.90973	-1.5117	-0.90973	-2.20192
-0.91067	-0.39119	-0.91067	-0.58111	-0.91067	-0.96256	-0.91067	-1.50216	-0.91067	-2.19286
-0.91168	-0.39035	-0.91168	-0.58114	-0.91168	-0.96041	-0.91168	-1.49119	-0.91168	-2.1807
-0.9127	-0.39174	-0.9127	-0.583	-0.9127	-0.95801	-0.9127	-1.49358	-0.9127	-2.17117
-0.91364	-0.39066	-0.91364	-0.58388	-0.91364	-0.95574	-0.91364	-1.4838	-0.91364	-2.15972
-0.91465	-0.39271	-0.91465	-0.58292	-0.91465	-0.95457	-0.91465	-1.47474	-0.91465	-2.14875
-0.91567	-0.39143	-0.91567	-0.5809	-0.91567	-0.95226	-0.91567	-1.47832	-0.91567	-2.14017
-0.9166	-0.393	-0.9166	-0.58075	-0.9166	-0.951	-0.9166	-1.47045	-0.9166	-2.12801
-0.91762	-0.39247	-0.91762	-0.58197	-0.91762	-0.94892	-0.91762	-1.46258	-0.91762	-2.12038
-0.91864	-0.39362	-0.91864	-0.58345	-0.91864	-0.94771	-0.91864	-1.46783	-0.91864	-2.10799
-0.91957	-0.39324	-0.91957	-0.58283	-0.91957	-0.94525	-0.91957	-1.45758	-0.91957	-2.10369
-0.92059	-0.39438	-0.92059	-0.58121	-0.92059	-0.94279	-0.92059	-1.44971	-0.92059	-2.087
-0.92161	-0.39395	-0.92161	-0.5809	-0.92161	-0.94041	-0.92161	-1.45114	-0.92161	-2.08653
-0.92262	-0.395	-0.92262	-0.58252	-0.92262	-0.93929	-0.92262	-1.43874	-0.92262	-2.0665
-0.92356	-0.3951	-0.92356	-0.58402	-0.92356	-0.93655	-0.92356	-1.42968	-0.92356	-2.0696
-0.92457	-0.39543	-0.92457	-0.58416	-0.92457	-0.93462	-0.92457	-1.42992	-0.92457	-2.04552
-0.92559	-0.396	-0.92559	-0.58254	-0.92559	-0.93269	-0.92559	-1.41395	-0.92559	-2.05291
-0.92653	-0.39576	-0.92653	-0.58128	-0.92653	-0.93149	-0.92653	-1.40965	-0.92653	-2.02716
-0.92754	-0.39662	-0.92754	-0.58228	-0.92754	-0.93156	-0.92754	-1.41156	-0.92754	-2.03741
-0.92856	-0.39705	-0.92856	-0.58364	-0.92856	-0.93087	-0.92856	-1.40036	-0.92856	-2.01166
-0.9295	-0.39731	-0.9295	-0.5839	-0.9295	-0.92937	-0.9295	-1.39869	-0.9295	-2.02192
-0.93051	-0.39743	-0.93051	-0.58319	-0.93051	-0.92782	-0.93051	-1.39589	-0.93051	-1.99641
-0.93153	-0.39836	-0.93153	-0.58218	-0.93153	-0.92572	-0.93153	-1.39273	-0.93153	-2.00594
-0.93254	-0.39839	-0.93254	-0.58102	-0.93254	-0.92315	-0.93254	-1.39177	-0.93254	-1.98115
-0.93348	-0.39908	-0.93348	-0.58192	-0.93348	-0.92115	-0.93348	-1.38671	-0.93348	-1.98925
-0.9345	-0.39922	-0.9345	-0.58328	-0.9345	-0.9195	-0.9345	-1.38224	-0.9345	-1.96398
-0.93551	-0.39996	-0.93551	-0.58278	-0.93551	-0.91969	-0.93551	-1.38009	-0.93551	-1.97232
-0.93645	-0.39965	-0.93645	-0.58037	-0.93645	-0.91952	-0.93645	-1.38009	-0.93645	-1.94824
-0.93746	-0.40108	-0.93746	-0.57968	-0.93746	-0.91952	-0.93746	-1.36674	-0.93746	-1.95611
-0.93848	-0.40056	-0.93848	-0.5799	-0.93848	-0.91893	-0.93848	-1.36483	-0.93848	-1.93322
-0.93942	-0.40182	-0.93942	-0.57956	-0.93942	-0.9174	-0.93942	-1.36483	-0.93942	-1.94014
-0.94043	-0.40139	-0.94043	-0.57889	-0.94043	-0.91457	-0.94043	-1.35833	-0.94043	-1.91963
-0.94145	-0.4028	-0.94145	-0.57906	-0.94145	-0.91113	-0.94145	-1.35172	-0.94145	-1.92679
-0.94239	-0.40199	-0.94239	-0.57854	-0.94239	-0.90777	-0.94239	-1.35196	-0.94239	-1.90676
-0.9434	-0.40387	-0.9434	-0.57813	-0.9434	-0.9062	-0.9434	-1.34928	-0.9434	-1.91177
-0.94442	-0.40325	-0.94442	-0.57844	-0.94442	-0.90546	-0.94442	-1.34719	-0.94442	-1.89484
-0.94543	-0.40549	-0.94543	-0.57978	-0.94543	-0.90596	-0.94543	-1.34624	-0.94543	-1.89722
-0.94637	-0.40394	-0.94637	-0.57928	-0.94637	-0.90598	-0.94637	-1.34486	-0.94637	-1.88292
-0.94739	-0.40659	-0.94739	-0.5773	-0.94739	-0.90601	-0.94739	-1.34337	-0.94739	-1.88149
-0.9484	-0.40494	-0.9484	-0.57754	-0.9484	-0.90491	-0.9484	-1.34266	-0.9484	-1.87171
-0.94934	-0.40721	-0.94934	-0.57975	-0.94934	-0.90312	-0.94934	-1.33503	-0.94934	-1.86718
-0.95036	-0.40571	-0.95036	-0.58037	-0.95036	-0.90071	-0.95036	-1.33837	-0.95036	-1.85741
-0.95137	-0.40842	-0.95137	-0.57913	-0.95137	-0.89921	-0.95137	-1.33408	-0.95137	-1.85502
-0.95231	-0.40649	-0.95231	-0.57727	-0.95231	-0.89704	-0.95231	-1.32406	-0.95231	-1.8462
-0.95332	-0.40943	-0.95332	-0.57756	-0.95332	-0.89549	-0.95332	-1.32692	-0.95332	-1.84215
-0.95434	-0.40761	-0.95434	-0.57889	-0.95434	-0.89456	-0.95434	-1.31953	-0.95434	-1.8319
-0.95535	-0.4104	-0.95535	-0.58063	-0.95535	-0.89447	-0.95535	-1.30976	-0.95535	-1.82904
-0.95629	-0.40828	-0.95629	-0.58004	-0.95629	-0.8949	-0.95629	-1.31238	-0.95629	-1.82093
-0.95731	-0.41191	-0.95731	-0.57708	-0.95731	-0.8953	-0.95731	-1.30475	-0.95731	-1.81711
-0.95832	-0.40904	-0.95832	-0.57525	-0.95832	-0.89468	-0.95832	-1.29617	-0.95832	-1.80829
-0.95926	-0.41205	-0.95926	-0.57794	-0.95926	-0.8942	-0.95926	-1.30189	-0.95926	-1.80567
-0.96028	-0.41052	-0.96028	-0.58154	-0.96028	-0.89313	-0.96028	-1.29688	-0.96028	-1.79709
-0.96129	-0.41384	-0.96129	-0.58035	-0.96129	-0.89201	-0.96129	-1.2914	-0.96129	-1.79494
-0.96223	-0.41055	-0.96223	-0.57527	-0.96223	-0.89096	-0.96223	-1.29855	-0.96223	-1.78612
-0.96325	-0.41493	-0.96325	-0.57382	-0.96325	-0.88946	-0.96325	-1.29378	-0.96325	-1.78374
-0.96426	-0.41214	-0.96426	-0.57742	-0.96426	-0.88858	-0.96426	-1.28758	-0.96426	-1.7773
-0.9652	-0.41536	-0.9652	-0.58183	-0.9652	-0.88917	-0.9652	-1.2945	-0.9652	-1.77849
-0.96621	-0.41331	-0.96621	-0.58078	-0.96621	-0.88953	-0.96621	-1.28496	-0.96621	-1.77086
-0.96723	-0.41646	-0.96723	-0.57596	-0.96723	-0.8913	-0.96723	-1.27805	-0.96723	-1.76943
-0.96825	-0.41453	-0.96825	-0.57336	-0.96825	-0.89127	-0.96825	-1.28139	-0.96825	-1.75608
-0.96918	-0.41648	-0.96918	-0.57751	-0.96918	-0.89048	-0.96918	-1.27018	-0.96918	-1.75393
-0.9702	-0.41634	-0.9702	-0.58338	-0.9702	-0.88879	-0.9702	-1.26398	-0.9702	-1.74511
-0.97121	-0.41732	-0.97121	-0.5828	-0.97121	-0.88688	-0.97121	-1.26827	-0.97121	-1.74607
-0.97215	-0.41701	-0.97215	-0.57622	-0.97215	-0.88495	-0.97215	-1.25659	-0.97215	-1.73677
-0.97317	-0.41782	-0.97317	-0.57353	-0.97317	-0.88383	-0.97317	-1.25349	-0.97317	-1.73796
-0.97418	-0.41844	-0.97418	-0.57999	-0.97418	-0.8839	-0.97418	-1.25731	-0.97418	-1.72771
-0.97512	-0.41851	-0.97512	-0.58688	-0.97512	-0.88414	-0.97512	-1.24872	-0.97512	-1.72961
-0.97614	-0.42006	-0.97614	-0.58612	-0.97614	-0.884	-0.97614	-1.2492	-0.97614	-1.71817
-0.97715	-0.4197	-0.97715	-0.58006	-0.97715	-0.883	-0.97715	-1.24681	-0.97715	-1.72055
-0.97817	-0.42106	-0.97817	-0.57818	-0.97817	-0.8819	-0.97817	-1.24515	-0.97817	-1.70887
-0.9791	-0.41992	-0.9791	-0.58264	-0.9791	-0.88004	-0.9791	-1.24419	-0.9791	-1.7103
-0.98012	-0.42254	-0.98012	-0.58962	-0.98012	-0.87959	-0.98012	-1.24211	-0.98012	-1.6991
-0.98114	-0.42137	-0.98114	-0.5891	-0.98114	-0.87847	-0.98114	-1.23942	-0.98114	-1.70315
-0.98207	-0.42397	-0.98207	-0.58245	-0.98207	-0.87794	-0.98207	-1.23966	-0.98207	-1.6898
-0.98309	-0.42211	-0.98309	-0.57858	-0.98309	-0.87687	-0.98309	-1.23537	-0.98309	-1.69433
-0.98411	-0.42495	-0.98411	-0.58397	-0.98411	-0.87597	-0.98411	-1.23108	-0.98411	-1.67907
-0.98504	-0.42383	-0.98504	-0.59217	-0.98504	-0.87592	-0.98504	-1.23132	-0.98504	-1.68455
-0.98606	-0.42561	-0.98606	-0.59151	-0.98606	-0.87599	-0.98606	-1.22685	-0.98606	-1.67073
-0.98707	-0.4253	-0.98707	-0.5834	-0.98707	-0.87539	-0.98707	-1.22189	-0.98707	-1.67382
-0.98801	-0.42643	-0.98801	-0.58052	-0.98801	-0.87504	-0.98801	-1.22313	-0.98801	-1.66023
-0.98903	-0.42647	-0.98903	-0.58667	-0.98903	-0.87327	-0.98903	-1.22515	-0.98903	-1.66548
-0.99004	-0.42807	-0.99004	-0.59349	-0.99004	-0.87275	-0.99004	-1.21559	-0.99004	-1.65237
-0.99106	-0.42738	-0.99106	-0.59165	-0.99106	-0.87196	-0.99106	-1.21965	-0.99106	-1.65857
-0.992	-0.42902	-0.992	-0.58576	-0.992	-0.8707	-0.992	-1.22325	-0.992	-1.64521
-0.99301	-0.42912	-0.99301	-0.58328	-0.99301	-0.8696	-0.99301	-1.2154	-0.99301	-1.64951
-0.99403	-0.42993	-0.99403	-0.58757	-0.99403	-0.86896	-0.99403	-1.2221	-0.99403	-1.63711
-0.99496	-0.42974	-0.99496	-0.59461	-0.99496	-0.86927	-0.99496	-1.22329	-0.99496	-1.64021
-0.99598	-0.43115	-0.99598	-0.5958	-0.99598	-0.8702	-0.99598	-1.21774	-0.99598	-1.63043
-0.997	-0.43127	-0.997	-0.58867	-0.997	-0.87041	-0.997	-1.22301	-0.997	-1.63306
-0.99793	-0.43231	-0.99793	-0.58438	-0.99793	-0.87027	-0.99793	-1.2191	-0.99793	-1.62328
-0.99895	-0.43229	-0.99895	-0.59048	-0.99895	-0.86927	-0.99895	-1.21028	-0.99895	-1.62376
-0.99996	-0.43308	-0.99996	-0.59906	-0.99996	-0.86814	-0.99996	-1.21481	-0.99996	-1.6166
-1.00098	-0.43398	-1.00098	-0.5974	-1.00098	-0.86624	-1.00098	-1.20887	-1.00098	-1.61565
-1.00192	-0.4347	-1.00192	-0.59074	-1.00192	-0.86533	-1.00192	-1.20055	-1.00192	-1.61041
-1.00293	-0.43491	-1.00293	-0.58946	-1.00293	-0.86459	-1.00293	-1.20484	-1.00293	-1.60778
-1.00395	-0.43603	-1.00395	-0.59504	-1.00395	-0.86454	-1.00395	-1.19974	-1.00395	-1.60421
-1.00489	-0.43591	-1.00489	-0.59937	-1.00489	-0.86507	-1.00489	-1.19342	-1.00489	-1.60039
-1.0059	-0.43711	-1.0059	-0.59823	-1.0059	-0.86512	-1.0059	-1.20045	-1.0059	-1.59586
-1.00692	-0.43732	-1.00692	-0.59382	-1.00692	-0.86459	-1.00692	-1.19664	-1.00692	-1.59109
-1.00786	-0.43827	-1.00786	-0.5921	-1.00786	-0.86464	-1.00786	-1.19199	-1.00786	-1.58966
-1.00887	-0.43847	-1.00887	-0.59501	-1.00887	-0.86447	-1.00887	-1.19993	-1.00887	-1.58323
-1.00989	-0.43973	-1.00989	-0.59947	-1.00989	-0.86483	-1.00989	-1.196	-1.00989	-1.58394
-1.01082	-0.43961	-1.01082	-0.59885	-1.01082	-0.86378	-1.01082	-1.19054	-1.01082	-1.57464
-1.01184	-0.44044	-1.01184	-0.59475	-1.01184	-0.86326	-1.01184	-1.19979	-1.01184	-1.57893
-1.01286	-0.4414	-1.01286	-0.5926	-1.01286	-0.86054	-1.01286	-1.19178	-1.01286	-1.56797
-1.01387	-0.44159	-1.01387	-0.59558	-1.01387	-0.85744	-1.01387	-1.18608	-1.01387	-1.57417
-1.01481	-0.44283	-1.01481	-0.59752	-1.01481	-0.85422	-1.01481	-1.19187	-1.01481	-1.56105
-1.01582	-0.44261	-1.01582	-0.59632	-1.01582	-0.85167	-1.01582	-1.18295	-1.01582	-1.57083
-1.01684	-0.444	-1.01684	-0.59465	-1.01684	-0.85205	-1.01684	-1.17726	-1.01684	-1.55414
-1.01778	-0.44419	-1.01778	-0.59368	-1.01778	-0.85491	-1.01778	-1.182	-1.01778	-1.56749
-1.01879	-0.44493	-1.01879	-0.59446	-1.01879	-0.85878	-1.01879	-1.17101	-1.01879	-1.54722
-1.01981	-0.44543	-1.01981	-0.59754	-1.01981	-0.86197	-1.01981	-1.17001	-1.01981	-1.56296
-1.02075	-0.44638	-1.02075	-0.59864	-1.02075	-0.86054	-1.02075	-1.16842	-1.02075	-1.54102
-1.02176	-0.44636	-1.02176	-0.59682	-1.02176	-0.85696	-1.02176	-1.16517	-1.02176	-1.55557
-1.02278	-0.44803	-1.02278	-0.5952	-1.02278	-0.85122	-1.02278	-1.16748	-1.02278	-1.53459
-1.02372	-0.4476	-1.02372	-0.59723	-1.02372	-0.84566	-1.02372	-1.17251	-1.02372	-1.54913
-1.02473	-0.44917	-1.02473	-0.60073	-1.02473	-0.84526	-1.02473	-1.16619	-1.02473	-1.52958
-1.02575	-0.44905	-1.02575	-0.59992	-1.02575	-0.84638	-1.02575	-1.16908	-1.02575	-1.54245
-1.02676	-0.45096	-1.02676	-0.59797	-1.02676	-0.85239	-1.02676	-1.1682	-1.02676	-1.5229
-1.0277	-0.44996	-1.0277	-0.59768	-1.0277	-0.8583	-1.0277	-1.1677	-1.0277	-1.53649
-1.02872	-0.45215	-1.02872	-0.59968	-1.02872	-0.86304	-1.02872	-1.16984	-1.02872	-1.51814
-1.02973	-0.4521	-1.02973	-0.60116	-1.02973	-0.8629	-1.02973	-1.16578	-1.02973	-1.53316
-1.03067	-0.45308	-1.03067	-0.60183	-1.03067	-0.85901	-1.03067	-1.16307	-1.03067	-1.5148
-1.03168	-0.45325	-1.03168	-0.60028	-1.03168	-0.85155	-1.03168	-1.16252	-1.03168	-1.52839
-1.0327	-0.45492	-1.0327	-0.59871	-1.0327	-0.84538	-1.0327	-1.1581	-1.0327	-1.51146
-1.03364	-0.4543	-1.03364	-0.59961	-1.03364	-0.84127	-1.03364	-1.15275	-1.03364	-1.52362
-1.03465	-0.45663	-1.03465	-0.60338	-1.03465	-0.84223	-1.03465	-1.15406	-1.03465	-1.50884
-1.03567	-0.45608	-1.03567	-0.60412	-1.03567	-0.84578	-1.03567	-1.15654	-1.03567	-1.51861
-1.03668	-0.45792	-1.03668	-0.60085	-1.03668	-0.85198	-1.03668	-1.14776	-1.03668	-1.50502
-1.03762	-0.45706	-1.03762	-0.59847	-1.03762	-0.8577	-1.03762	-1.15337	-1.03762	-1.51265
-1.03864	-0.45978	-1.03864	-0.60128	-1.03864	-0.86204	-1.03864	-1.15976	-1.03864	-1.50288
-1.03965	-0.45813	-1.03965	-0.60469	-1.03965	-0.8624	-1.03965	-1.15349	-1.03965	-1.50693
-1.04059	-0.46174	-1.04059	-0.60519	-1.04059	-0.86068	-1.04059	-1.1629	-1.04059	-1.50025
-1.04161	-0.45978	-1.04161	-0.60262	-1.04161	-0.85658	-1.04161	-1.16584	-1.04161	-1.50002
-1.04262	-0.46305	-1.04262	-0.60102	-1.04262	-0.85196	-1.04262	-1.15983	-1.04262	-1.49501
-1.04356	-0.46088	-1.04356	-0.60295	-1.04356	-0.84807	-1.04356	-1.16679	-1.04356	-1.49525
-1.04457	-0.46512	-1.04457	-0.60667	-1.04457	-0.84669	-1.04457	-1.16438	-1.04457	-1.49167
-1.04559	-0.46233	-1.04559	-0.60865	-1.04559	-0.84793	-1.04559	-1.15606	-1.04559	-1.49143
-1.04653	-0.46612	-1.04653	-0.60705	-1.04653	-0.85167	-1.04653	-1.16052	-1.04653	-1.48762
-1.04754	-0.46345	-1.04754	-0.60388	-1.04754	-0.85589	-1.04754	-1.15411	-1.04754	-1.4869
-1.04856	-0.46829	-1.04856	-0.60641	-1.04856	-0.86173	-1.04856	-1.1465	-1.04856	-1.48499
-1.04957	-0.46467	-1.04957	-0.61127	-1.04957	-0.86357	-1.04957	-1.15105	-1.04957	-1.48595
-1.05051	-0.46996	-1.05051	-0.61368	-1.05051	-0.8624	-1.05051	-1.1455	-1.05051	-1.48118
-1.05153	-0.46729	-1.05153	-0.61239	-1.05153	-0.85806	-1.05153	-1.1393	-1.05153	-1.48166
-1.05254	-0.47051	-1.05254	-0.61094	-1.05254	-0.85212	-1.05254	-1.14619	-1.05254	-1.47665
-1.05348	-0.46882	-1.05348	-0.61237	-1.05348	-0.84802	-1.05348	-1.1435	-1.05348	-1.4788
-1.0545	-0.47287	-1.0545	-0.61561	-1.0545	-0.84643	-1.0545	-1.14806	-1.0545	-1.47355
-1.05551	-0.47006	-1.05551	-0.61742	-1.05551	-0.8469	-1.05551	-1.15198	-1.05551	-1.47403
-1.05645	-0.4742	-1.05645	-0.61683	-1.05645	-0.85053	-1.05645	-1.15058	-1.05645	-1.47117
-1.05746	-0.47151	-1.05746	-0.61502	-1.05746	-0.85534	-1.05746	-1.14719	-1.05746	-1.47284
-1.05848	-0.47609	-1.05848	-0.61568	-1.05848	-0.86071	-1.05848	-1.15787	-1.05848	-1.46902
-1.0595	-0.47361	-1.0595	-0.61835	-1.0595	-0.86409	-1.0595	-1.15232	-1.0595	-1.47069
-1.06043	-0.4769	-1.06043	-0.62164	-1.06043	-0.86445	-1.06043	-1.1486	-1.06043	-1.4664
-1.06145	-0.4759	-1.06145	-0.62129	-1.06145	-0.86128	-1.06145	-1.15477	-1.06145	-1.46974
-1.06246	-0.47771	-1.06246	-0.61881	-1.06246	-0.85684	-1.06246	-1.14538	-1.06246	-1.46211
-1.0634	-0.47783	-1.0634	-0.61921	-1.0634	-0.85277	-1.0634	-1.13804	-1.0634	-1.46568
-1.06442	-0.47959	-1.06442	-0.62312	-1.06442	-0.85146	-1.06442	-1.14283	-1.06442	-1.45948
-1.06543	-0.47873	-1.06543	-0.62512	-1.06543	-0.85155	-1.06543	-1.13215	-1.06543	-1.46282
-1.06637	-0.48167	-1.06637	-0.6241	-1.06637	-0.8546	-1.06637	-1.12931	-1.06637	-1.45495
-1.06739	-0.48138	-1.06739	-0.6231	-1.06739	-0.85947	-1.06739	-1.13374	-1.06739	-1.45877
-1.0684	-0.48112	-1.0684	-0.62417	-1.0684	-0.86488	-1.0684	-1.12511	-1.0684	-1.44995
-1.06934	-0.48434	-1.06934	-0.62703	-1.06934	-0.86998	-1.06934	-1.12943	-1.06934	-1.45734
-1.07036	-0.4835	-1.07036	-0.62839	-1.07036	-0.87189	-1.07036	-1.13737	-1.07036	-1.44852
-1.07137	-0.48531	-1.07137	-0.62829	-1.07137	-0.87024	-1.07137	-1.13234	-1.07137	-1.45495
-1.07239	-0.4846	-1.07239	-0.62829	-1.07239	-0.86598	-1.07239	-1.13644	-1.07239	-1.44566
-1.07332	-0.48827	-1.07332	-0.6293	-1.07332	-0.86183	-1.07332	-1.14571	-1.07332	-1.45448
-1.07434	-0.48574	-1.07434	-0.63144	-1.07434	-0.85847	-1.07434	-1.13823	-1.07434	-1.44446
-1.07536	-0.48975	-1.07536	-0.63368	-1.07536	-0.85854	-1.07536	-1.1404	-1.07536	-1.45424
-1.07629	-0.48737	-1.07629	-0.63361	-1.07629	-0.8609	-1.07629	-1.13661	-1.07629	-1.44232
-1.07731	-0.4917	-1.07731	-0.63333	-1.07731	-0.86764	-1.07731	-1.1336	-1.07731	-1.45281
-1.07832	-0.48853	-1.07832	-0.63423	-1.07832	-0.87411	-1.07832	-1.13422	-1.07832	-1.4416
-1.07926	-0.49352	-1.07926	-0.63626	-1.07926	-0.87909	-1.07926	-1.12985	-1.07926	-1.45066
-1.08028	-0.49051	-1.08028	-0.63797	-1.08028	-0.88021	-1.08028	-1.12437	-1.08028	-1.4385
-1.08129	-0.49571	-1.08129	-0.63812	-1.08129	-0.87821	-1.08129	-1.12719	-1.08129	-1.44732
-1.08231	-0.49173	-1.08231	-0.63695	-1.08231	-0.87308	-1.08231	-1.13088	-1.08231	-1.43564
-1.08325	-0.49764	-1.08325	-0.63778	-1.08325	-0.86826	-1.08325	-1.12249	-1.08325	-1.44423
-1.08426	-0.49404	-1.08426	-0.63998	-1.08426	-0.86438	-1.08426	-1.12869	-1.08426	-1.43183
-1.08528	-0.49845	-1.08528	-0.64157	-1.08528	-0.86514	-1.08528	-1.13613	-1.08528	-1.44208
-1.08622	-0.49669	-1.08622	-0.63941	-1.08622	-0.86738	-1.08622	-1.12979	-1.08622	-1.43159
-1.08723	-0.49976	-1.08723	-0.63864	-1.08723	-0.87241	-1.08723	-1.13951	-1.08723	-1.43993
-1.08825	-0.49902	-1.08825	-0.64036	-1.08825	-0.87742	-1.08825	-1.1444	-1.08825	-1.43183
-1.08918	-0.50074	-1.08918	-0.6426	-1.08918	-0.88162	-1.08918	-1.13911	-1.08918	-1.4385
-1.0902	-0.50134	-1.0902	-0.64334	-1.0902	-0.88328	-1.0902	-1.1466	-1.0902	-1.43373
-1.09122	-0.50322	-1.09122	-0.64169	-1.09122	-0.88202	-1.09122	-1.14583	-1.09122	-1.4385
-1.09215	-0.50205	-1.09215	-0.64069	-1.09215	-0.87828	-1.09215	-1.13873	-1.09215	-1.4335
-1.09317	-0.50498	-1.09317	-0.64348	-1.09317	-0.87513	-1.09317	-1.14474	-1.09317	-1.43779
-1.09418	-0.50489	-1.09418	-0.64615	-1.09418	-0.87163	-1.09418	-1.13939	-1.09418	-1.43397
-1.0952	-0.50641	-1.0952	-0.64644	-1.0952	-0.87022	-1.0952	-1.13138	-1.0952	-1.43803
-1.09614	-0.5061	-1.09614	-0.64537	-1.09614	-0.87084	-1.09614	-1.13711	-1.09614	-1.43493
-1.09715	-0.50837	-1.09715	-0.64622	-1.09715	-0.87458	-1.09715	-1.13327	-1.09715	-1.43517
-1.09817	-0.50918	-1.09817	-0.64825	-1.09817	-0.87878	-1.09817	-1.12864	-1.09817	-1.4354
-1.09911	-0.50985	-1.09911	-0.65013	-1.09911	-0.88278	-1.09911	-1.13837	-1.09911	-1.43278
-1.10012	-0.51075	-1.10012	-0.65066	-1.10012	-0.88493	-1.10012	-1.1363	-1.10012	-1.43373
-1.09911	-0.50746	-1.09911	-0.6431	-1.09911	-0.87494	-1.09911	-1.1212	-1.09911	-1.41228
-1.09817	-0.50465	-1.09817	-0.63669	-1.09817	-0.86528	-1.09817	-1.12166	-1.09817	-1.40346
-1.09715	-0.5016	-1.09715	-0.63204	-1.09715	-0.85596	-1.09715	-1.11121	-1.09715	-1.38748
-1.09614	-0.49948	-1.09614	-0.62922	-1.09614	-0.84635	-1.09614	-1.10082	-1.09614	-1.38224
-1.0952	-0.49705	-1.0952	-0.62722	-1.0952	-0.83994	-1.0952	-1.1028	-1.0952	-1.36555
-1.09418	-0.49499	-1.09418	-0.62222	-1.09418	-0.83391	-1.09418	-1.0899	-1.09418	-1.36531
-1.09317	-0.49249	-1.09317	-0.61711	-1.09317	-0.83016	-1.09317	-1.07824	-1.09317	-1.34719
-1.09215	-0.49089	-1.09215	-0.61342	-1.09215	-0.82764	-1.09215	-1.07726	-1.09215	-1.34981
-1.09122	-0.48887	-1.09122	-0.61172	-1.09122	-0.82649	-1.09122	-1.06229	-1.09122	-1.32931
-1.0902	-0.4876	-1.0902	-0.60817	-1.0902	-0.82406	-1.0902	-1.05089	-1.0902	-1.33718
-1.08918	-0.48474	-1.08918	-0.60393	-1.08918	-0.81958	-1.08918	-1.05168	-1.08918	-1.31238
-1.08825	-0.48481	-1.08825	-0.60066	-1.08825	-0.81426	-1.08825	-1.03776	-1.08825	-1.32382
-1.08723	-0.48148	-1.08723	-0.5979	-1.08723	-0.80692	-1.08723	-1.03037	-1.08723	-1.29855
-1.08622	-0.4809	-1.08622	-0.59453	-1.08622	-0.79977	-1.08622	-1.03187	-1.08622	-1.30928
-1.08528	-0.4785	-1.08528	-0.59201	-1.08528	-0.79354	-1.08528	-1.01952	-1.08528	-1.28448
-1.08426	-0.47838	-1.08426	-0.59003	-1.08426	-0.78813	-1.08426	-1.01654	-1.08426	-1.29521
-1.08325	-0.47523	-1.08325	-0.58874	-1.08325	-0.78627	-1.08325	-1.01964	-1.08325	-1.27304
-1.08231	-0.47535	-1.08231	-0.58428	-1.08231	-0.78427	-1.08231	-1.00819	-1.08231	-1.28377
-1.08129	-0.47275	-1.08129	-0.58018	-1.08129	-0.78262	-1.08129	-1.00636	-1.08129	-1.2604
-1.08028	-0.47142	-1.08028	-0.57894	-1.08028	-0.78014	-1.08028	-1.0001	-1.08028	-1.2709
-1.07926	-0.47134	-1.07926	-0.5798	-1.07926	-0.77781	-1.07926	-0.9946	-1.07926	-1.24729
-1.07832	-0.46755	-1.07832	-0.57842	-1.07832	-0.77154	-1.07832	-0.99126	-1.07832	-1.25826
-1.07731	-0.46922	-1.07731	-0.57367	-1.07731	-0.76434	-1.07731	-0.99081	-1.07731	-1.23418
-1.07629	-0.46507	-1.07629	-0.57014	-1.07629	-0.75826	-1.07629	-0.97615	-1.07629	-1.24372
-1.07536	-0.46688	-1.07536	-0.57103	-1.07536	-0.75354	-1.07536	-0.97334	-1.07536	-1.22273
-1.07434	-0.46143	-1.07434	-0.57203	-1.07434	-0.74898	-1.07434	-0.97298	-1.07434	-1.23275
-1.07332	-0.46464	-1.07332	-0.57053	-1.07332	-0.74696	-1.07332	-0.95896	-1.07332	-1.2163
-1.07239	-0.45935	-1.07239	-0.56581	-1.07239	-0.74452	-1.07239	-0.95791	-1.07239	-1.22544
-1.07137	-0.46178	-1.07137	-0.56192	-1.07137	-0.74357	-1.07137	-0.95362	-1.07137	-1.20899
-1.07036	-0.45709	-1.07036	-0.56154	-1.07036	-0.74131	-1.07036	-0.94782	-1.07036	-1.21514
-1.06934	-0.45978	-1.06934	-0.56263	-1.06934	-0.73873	-1.06934	-0.94978	-1.06934	-1.20048
-1.0684	-0.45444	-1.0684	-0.56094	-1.0684	-0.73422	-1.0684	-0.95164	-1.0684	-1.20315
-1.06739	-0.45723	-1.06739	-0.55675	-1.06739	-0.7301	-1.06739	-0.94734	-1.06739	-1.19259
-1.06637	-0.45248	-1.06637	-0.55284	-1.06637	-0.72564	-1.06637	-0.94408	-1.06637	-1.19199
-1.06543	-0.45527	-1.06543	-0.55438	-1.06543	-0.72149	-1.06543	-0.94384	-1.06543	-1.184
-1.06442	-0.45022	-1.06442	-0.55591	-1.06442	-0.71777	-1.06442	-0.93879	-1.06442	-1.18114
-1.0634	-0.45258	-1.0634	-0.55393	-1.0634	-0.71551	-1.0634	-0.93516	-1.0634	-1.17268
-1.06246	-0.4486	-1.06246	-0.54943	-1.06246	-0.71444	-1.06246	-0.93209	-1.06246	-1.17079
-1.06145	-0.45046	-1.06145	-0.54599	-1.06145	-0.71296	-1.06145	-0.92188	-1.06145	-1.16386
-1.06043	-0.44617	-1.06043	-0.54583	-1.06043	-0.71184	-1.06043	-0.92422	-1.06043	-1.1604
-1.0595	-0.448	-1.0595	-0.54642	-1.0595	-0.70976	-1.0595	-0.91633	-1.0595	-1.15167
-1.05848	-0.44502	-1.05848	-0.54416	-1.05848	-0.70702	-1.05848	-0.90691	-1.05848	-1.14793
-1.05746	-0.44545	-1.05746	-0.54022	-1.05746	-0.70273	-1.05746	-0.90996	-1.05746	-1.13901
-1.05645	-0.44283	-1.05645	-0.53846	-1.05645	-0.69977	-1.05645	-0.90419	-1.05645	-1.13742
-1.05551	-0.44424	-1.05551	-0.53896	-1.05551	-0.69586	-1.05551	-0.89542	-1.05551	-1.12883
-1.0545	-0.44099	-1.0545	-0.53948	-1.0545	-0.69384	-1.0545	-0.90133	-1.0545	-1.12745
-1.05348	-0.44192	-1.05348	-0.53719	-1.05348	-0.69179	-1.05348	-0.89585	-1.05348	-1.11963
-1.05254	-0.43873	-1.05254	-0.53362	-1.05254	-0.69062	-1.05254	-0.8892	-1.05254	-1.11856
-1.05153	-0.4404	-1.05153	-0.53202	-1.05153	-0.68997	-1.05153	-0.89559	-1.05153	-1.11217
-1.05051	-0.43663	-1.05051	-0.53205	-1.05051	-0.68931	-1.05051	-0.89013	-1.05051	-1.11162
-1.04957	-0.43849	-1.04957	-0.53221	-1.04957	-0.6873	-1.04957	-0.88247	-1.04957	-1.10451
-1.04856	-0.43355	-1.04856	-0.53112	-1.04856	-0.68473	-1.04856	-0.88781	-1.04856	-1.10378
-1.04754	-0.43897	-1.04754	-0.52697	-1.04754	-0.68199	-1.04754	-0.87837	-1.04754	-1.09579
-1.04653	-0.42964	-1.04653	-0.52399	-1.04653	-0.67998	-1.04653	-0.8717	-1.04653	-1.09729
-1.04559	-0.4387	-1.04559	-0.52365	-1.04559	-0.67615	-1.04559	-0.87551	-1.04559	-1.08892
-1.04457	-0.42776	-1.04457	-0.52496	-1.04457	-0.67374	-1.04457	-0.86536	-1.04457	-1.08949
-1.04356	-0.43703	-1.04356	-0.52325	-1.04356	-0.67059	-1.04356	-0.85913	-1.04356	-1.07998
-1.04262	-0.42621	-1.04262	-0.51917	-1.04262	-0.66885	-1.04262	-0.86359	-1.04262	-1.08053
-1.04161	-0.43432	-1.04161	-0.51538	-1.04161	-0.66747	-1.04161	-0.85272	-1.04161	-1.07042
-1.04059	-0.42559	-1.04059	-0.5144	-1.04059	-0.66575	-1.04059	-0.84735	-1.04059	-1.0729
-1.03965	-0.43138	-1.03965	-0.5149	-1.03965	-0.66287	-1.03965	-0.85281	-1.03965	-1.06038
-1.03864	-0.42464	-1.03864	-0.51366	-1.03864	-0.66167	-1.03864	-0.84318	-1.03864	-1.06329
-1.03762	-0.4279	-1.03762	-0.5098	-1.03762	-0.65855	-1.03762	-0.84073	-1.03762	-1.05025
-1.03668	-0.42406	-1.03668	-0.50687	-1.03668	-0.65753	-1.03668	-0.83894	-1.03668	-1.05466
-1.03567	-0.4255	-1.03567	-0.50591	-1.03567	-0.65512	-1.03567	-0.83629	-1.03567	-1.04155
-1.03465	-0.42225	-1.03465	-0.50723	-1.03465	-0.65311	-1.03465	-0.83555	-1.03465	-1.04651
-1.03364	-0.42385	-1.03364	-0.50737	-1.03364	-0.65083	-1.03364	-0.83129	-1.03364	-1.03332
-1.0327	-0.42035	-1.0327	-0.50384	-1.0327	-0.64873	-1.0327	-0.82747	-1.0327	-1.03904
-1.03168	-0.42185	-1.03168	-0.50017	-1.03168	-0.64641	-1.03168	-0.82585	-1.03168	-1.02576
-1.03067	-0.41868	-1.03067	-0.49957	-1.03067	-0.64487	-1.03067	-0.82172	-1.03067	-1.03413
-1.02973	-0.42027	-1.02973	-0.50029	-1.02973	-0.64365	-1.02973	-0.81739	-1.02973	-1.02045
-1.02872	-0.41756	-1.02872	-0.5006	-1.02872	-0.6425	-1.02872	-0.81617	-1.02872	-1.02779
-1.0277	-0.41756	-1.0277	-0.49795	-1.0277	-0.64103	-1.0277	-0.81274	-1.0277	-1.01387
-1.02676	-0.4166	-1.02676	-0.49516	-1.02676	-0.64029	-1.02676	-0.80842	-1.02676	-1.02231
-1.02575	-0.41603	-1.02575	-0.49328	-1.02575	-0.63881	-1.02575	-0.80897	-1.02575	-1.00884
-1.02473	-0.41481	-1.02473	-0.49435	-1.02473	-0.63778	-1.02473	-0.80586	-1.02473	-1.01675
-1.02372	-0.41398	-1.02372	-0.49459	-1.02372	-0.63628	-1.02372	-0.80167	-1.02372	-1.00176
-1.02278	-0.41369	-1.02278	-0.4924	-1.02278	-0.6359	-1.02278	-0.80439	-1.02278	-1.00929
-1.02176	-0.41183	-1.02176	-0.48822	-1.02176	-0.6338	-1.02176	-0.80775	-1.02176	-0.9962
-1.02075	-0.4125	-1.02075	-0.48534	-1.02075	-0.63251	-1.02075	-0.79743	-1.02075	-1.00085
-1.01981	-0.41033	-1.01981	-0.48667	-1.01981	-0.63182	-1.01981	-0.80146	-1.01981	-0.98936
-1.01879	-0.41078	-1.01879	-0.48782	-1.01879	-0.63032	-1.01879	-0.80363	-1.01879	-0.9911
-1.01778	-0.40857	-1.01778	-0.48562	-1.01778	-0.62977	-1.01778	-0.79978	-1.01778	-0.98087
-1.01684	-0.40926	-1.01684	-0.48098	-1.01684	-0.62841	-1.01684	-0.79764	-1.01684	-0.98304
-1.01582	-0.40697	-1.01582	-0.47833	-1.01582	-0.62653	-1.01582	-0.79638	-1.01582	-0.97379
-1.01481	-0.408	-1.01481	-0.47952	-1.01481	-0.62453	-1.01481	-0.78663	-1.01481	-0.97512
-1.01387	-0.40501	-1.01387	-0.48164	-1.01387	-0.62255	-1.01387	-0.78992	-1.01387	-0.96778
-1.01286	-0.40687	-1.01286	-0.47966	-1.01286	-0.62093	-1.01286	-0.78625	-1.01286	-0.96904
-1.01184	-0.4032	-1.01184	-0.47478	-1.01184	-0.61964	-1.01184	-0.77824	-1.01184	-0.96404
-1.01082	-0.40504	-1.01082	-0.47218	-1.01082	-0.6179	-1.01082	-0.78172	-1.01082	-0.9627
-1.00989	-0.40203	-1.00989	-0.47442	-1.00989	-0.61742	-1.00989	-0.77826	-1.00989	-0.96084
-1.00887	-0.40342	-1.00887	-0.47621	-1.00887	-0.61599	-1.00887	-0.77108	-1.00887	-0.95891
-1.00786	-0.40022	-1.00786	-0.47504	-1.00786	-0.6149	-1.00786	-0.77778	-1.00786	-0.95662
-1.00692	-0.40211	-1.00692	-0.47122	-1.00692	-0.61363	-1.00692	-0.77385	-1.00692	-0.95348
-1.0059	-0.39865	-1.0059	-0.46851	-1.0059	-0.61172	-1.0059	-0.76789	-1.0059	-0.95255
-1.00489	-0.40039	-1.00489	-0.47015	-1.00489	-0.60972	-1.00489	-0.77464	-1.00489	-0.94709
-1.00395	-0.39736	-1.00395	-0.47301	-1.00395	-0.60803	-1.00395	-0.77023	-1.00395	-0.94842
-1.00293	-0.3991	-1.00293	-0.4727	-1.00293	-0.60615	-1.00293	-0.76381	-1.00293	-0.93979
-1.00192	-0.395	-1.00192	-0.46979	-1.00192	-0.60495	-1.00192	-0.76953	-1.00192	-0.9437
-1.00098	-0.3982	-1.00098	-0.46638	-1.00098	-0.60328	-1.00098	-0.76202	-1.00098	-0.93149
-0.99996	-0.39362	-0.99996	-0.46648	-0.99996	-0.60231	-0.99996	-0.75456	-0.99996	-0.93729
-0.99895	-0.39615	-0.99895	-0.46855	-0.99895	-0.6005	-0.99895	-0.75928	-0.99895	-0.92234
-0.99793	-0.39231	-0.99793	-0.46855	-0.99793	-0.59935	-0.99793	-0.75149	-0.99793	-0.93278
-0.997	-0.39507	-0.997	-0.46538	-0.997	-0.59752	-0.997	-0.74481	-0.997	-0.9143
-0.99598	-0.39085	-0.99598	-0.46269	-0.99598	-0.59556	-0.99598	-0.75063	-0.99598	-0.92768
-0.99496	-0.3941	-0.99496	-0.46195	-0.99496	-0.59351	-0.99496	-0.74259	-0.99496	-0.90639
-0.99403	-0.38887	-0.99403	-0.46338	-0.99403	-0.59232	-0.99403	-0.73818	-0.99403	-0.92088
-0.99301	-0.39305	-0.99301	-0.46407	-0.99301	-0.59091	-0.99301	-0.74526	-0.99301	-0.90214
-0.992	-0.38806	-0.992	-0.46195	-0.992	-0.58943	-0.992	-0.73763	-0.992	-0.91669
-0.99106	-0.39066	-0.99106	-0.45897	-0.99106	-0.58826	-0.99106	-0.73515	-0.99106	-0.89726
-0.99004	-0.38701	-0.99004	-0.45809	-0.99004	-0.58791	-0.99004	-0.73435	-0.99004	-0.91263
-0.98903	-0.38911	-0.98903	-0.45897	-0.98903	-0.58702	-0.98903	-0.73239	-0.98903	-0.89404
-0.98801	-0.3862	-0.98801	-0.45964	-0.98801	-0.58645	-0.98801	-0.73222	-0.98801	-0.90889
-0.98707	-0.38687	-0.98707	-0.45804	-0.98707	-0.58485	-0.98707	-0.72882	-0.98707	-0.89044
-0.98606	-0.38573	-0.98606	-0.45554	-0.98606	-0.58335	-0.98606	-0.72629	-0.98606	-0.90465
-0.98504	-0.38501	-0.98504	-0.45415	-0.98504	-0.58104	-0.98504	-0.7244	-0.98504	-0.88533
-0.98411	-0.38451	-0.98411	-0.45566	-0.98411	-0.57863	-0.98411	-0.72083	-0.98411	-0.89885
-0.98309	-0.38275	-0.98309	-0.4568	-0.98309	-0.57703	-0.98309	-0.71711	-0.98309	-0.88097
-0.98207	-0.38382	-0.98207	-0.45568	-0.98207	-0.57589	-0.98207	-0.71551	-0.98207	-0.8932
-0.98114	-0.38122	-0.98114	-0.45275	-0.98114	-0.57515	-0.98114	-0.71295	-0.98114	-0.87589
-0.98012	-0.38263	-0.98012	-0.45096	-0.98012	-0.5747	-0.98012	-0.70952	-0.98012	-0.88622
-0.9791	-0.3791	-0.9791	-0.45155	-0.9791	-0.57332	-0.9791	-0.70967	-0.9791	-0.86919
-0.97817	-0.38189	-0.97817	-0.4542	-0.97817	-0.57255	-0.97817	-0.7087	-0.97817	-0.87923
-0.97715	-0.37795	-0.97715	-0.45301	-0.97715	-0.57093	-0.97715	-0.70638	-0.97715	-0.86612
-0.97614	-0.3802	-0.97614	-0.4495	-0.97614	-0.56931	-0.97614	-0.70921	-0.97614	-0.87246
-0.97512	-0.37698	-0.97512	-0.44717	-0.97512	-0.56688	-0.97512	-0.71336	-0.97512	-0.86266
-0.97418	-0.37948	-0.97418	-0.44772	-0.97418	-0.56485	-0.97418	-0.70392	-0.97418	-0.86543
-0.97317	-0.37557	-0.97317	-0.44953	-0.97317	-0.56333	-0.97317	-0.70685	-0.97317	-0.86049
-0.97215	-0.37798	-0.97215	-0.44869	-0.97215	-0.56163	-0.97215	-0.71053	-0.97215	-0.86118
-0.97121	-0.37481	-0.97121	-0.4445	-0.97121	-0.5602	-0.97121	-0.70044	-0.97121	-0.85756
-0.9702	-0.37605	-0.9702	-0.44097	-0.9702	-0.55822	-0.9702	-0.70278	-0.9702	-0.85768
-0.96918	-0.37369	-0.96918	-0.44133	-0.96918	-0.55663	-0.96918	-0.70316	-0.96918	-0.8541
-0.96825	-0.37402	-0.96825	-0.44326	-0.96825	-0.55505	-0.96825	-0.69986	-0.96825	-0.85541
-0.96723	-0.37223	-0.96723	-0.44195	-0.96723	-0.55393	-0.96723	-0.6977	-0.96723	-0.85146
-0.96621	-0.37266	-0.96621	-0.43739	-0.96621	-0.55145	-0.96621	-0.69579	-0.96621	-0.85112
-0.9652	-0.37099	-0.9652	-0.43439	-0.9652	-0.55012	-0.9652	-0.68924	-0.9652	-0.8475
-0.96426	-0.37054	-0.96426	-0.43584	-0.96426	-0.54831	-0.96426	-0.69458	-0.96426	-0.84676
-0.96325	-0.37002	-0.96325	-0.43878	-0.96325	-0.54699	-0.96325	-0.6925	-0.96325	-0.84268
-0.96223	-0.36887	-0.96223	-0.43765	-0.96223	-0.54597	-0.96223	-0.69284	-0.96223	-0.84192
-0.96129	-0.36861	-0.96129	-0.43334	-0.96129	-0.54535	-0.96129	-0.69326	-0.96129	-0.83713
-0.96028	-0.36718	-0.96028	-0.42995	-0.96028	-0.54475	-0.96028	-0.691	-0.96028	-0.83682
-0.95926	-0.36732	-0.95926	-0.4306	-0.95926	-0.54349	-0.95926	-0.68485	-0.95926	-0.83119
-0.95832	-0.36572	-0.95832	-0.43367	-0.95832	-0.54122	-0.95832	-0.69026	-0.95832	-0.83133
-0.95731	-0.36584	-0.95731	-0.43415	-0.95731	-0.54001	-0.95731	-0.6863	-0.95731	-0.8268
-0.95629	-0.36413	-0.95629	-0.42969	-0.95629	-0.53832	-0.95629	-0.67917	-0.95629	-0.82714
-0.95535	-0.36477	-0.95535	-0.42554	-0.95535	-0.53672	-0.95535	-0.68401	-0.95535	-0.82208
-0.95434	-0.3626	-0.95434	-0.42576	-0.95434	-0.53503	-0.95434	-0.67777	-0.95434	-0.82325
-0.95332	-0.36312	-0.95332	-0.42943	-0.95332	-0.53407	-0.95332	-0.67066	-0.95332	-0.81786
-0.95231	-0.36148	-0.95231	-0.42974	-0.95231	-0.53326	-0.95231	-0.67617	-0.95231	-0.82056
-0.95137	-0.36172	-0.95137	-0.42528	-0.95137	-0.53269	-0.95137	-0.67035	-0.95137	-0.81481
-0.95036	-0.35998	-0.95036	-0.42032	-0.95036	-0.53202	-0.95036	-0.66384	-0.95036	-0.81789
-0.94934	-0.36017	-0.94934	-0.42046	-0.94934	-0.53123	-0.94934	-0.67195	-0.94934	-0.81171
-0.9484	-0.3585	-0.9484	-0.42366	-0.9484	-0.53011	-0.9484	-0.66597	-0.9484	-0.81624
-0.94739	-0.35886	-0.94739	-0.42364	-0.94739	-0.52871	-0.94739	-0.66139	-0.94739	-0.80828
-0.94637	-0.35683	-0.94637	-0.4198	-0.94637	-0.52768	-0.94637	-0.66911	-0.94637	-0.81355
-0.94543	-0.35759	-0.94543	-0.4162	-0.94543	-0.52675	-0.94543	-0.66277	-0.94543	-0.80449
-0.94442	-0.35483	-0.94442	-0.41579	-0.94442	-0.52594	-0.94442	-0.65893	-0.94442	-0.80899
-0.9434	-0.35702	-0.9434	-0.41782	-0.9434	-0.52587	-0.9434	-0.66527	-0.9434	-0.79962
-0.94239	-0.35273	-0.94239	-0.4176	-0.94239	-0.52501	-0.94239	-0.65545	-0.94239	-0.80465
-0.94145	-0.35578	-0.94145	-0.41551	-0.94145	-0.5248	-0.94145	-0.65423	-0.94145	-0.79459
-0.94043	-0.35173	-0.94043	-0.41253	-0.94043	-0.52332	-0.94043	-0.65115	-0.94043	-0.80082
-0.93942	-0.35437	-0.93942	-0.41167	-0.93942	-0.52239	-0.93942	-0.64794	-0.93942	-0.78882
-0.93848	-0.35013	-0.93848	-0.41315	-0.93848	-0.52146	-0.93848	-0.64696	-0.93848	-0.79736
-0.93746	-0.3534	-0.93746	-0.41455	-0.93746	-0.51991	-0.93746	-0.6446	-0.93746	-0.78441
-0.93645	-0.34877	-0.93645	-0.41326	-0.93645	-0.5185	-0.93645	-0.64148	-0.93645	-0.79331
-0.93551	-0.35178	-0.93551	-0.41069	-0.93551	-0.51719	-0.93551	-0.64203	-0.93551	-0.78041
-0.9345	-0.3477	-0.9345	-0.40976	-0.9345	-0.51567	-0.9345	-0.64048	-0.9345	-0.78863
-0.93348	-0.35032	-0.93348	-0.41207	-0.93348	-0.51478	-0.93348	-0.63879	-0.93348	-0.77707
-0.93254	-0.34632	-0.93254	-0.41374	-0.93254	-0.51323	-0.93254	-0.63964	-0.93254	-0.78558
-0.93153	-0.34899	-0.93153	-0.41248	-0.93153	-0.51259	-0.93153	-0.63883	-0.93153	-0.77323
-0.93051	-0.34486	-0.93051	-0.40943	-0.93051	-0.51159	-0.93051	-0.63738	-0.93051	-0.78248
-0.9295	-0.34739	-0.9295	-0.40783	-0.9295	-0.51109	-0.9295	-0.63952	-0.9295	-0.77166
-0.92856	-0.34393	-0.92856	-0.40871	-0.92856	-0.51037	-0.92856	-0.63681	-0.92856	-0.77988
-0.92754	-0.34567	-0.92754	-0.41009	-0.92754	-0.50944	-0.92754	-0.63468	-0.92754	-0.76894
-0.92653	-0.34295	-0.92653	-0.40916	-0.92653	-0.50801	-0.92653	-0.63566	-0.92653	-0.77557
-0.92559	-0.34388	-0.92559	-0.40661	-0.92559	-0.50715	-0.92559	-0.63285	-0.92559	-0.76691
-0.92457	-0.34207	-0.92457	-0.40468	-0.92457	-0.50651	-0.92457	-0.62934	-0.92457	-0.77261
-0.92356	-0.34248	-0.92356	-0.40518	-0.92356	-0.50568	-0.92356	-0.63173	-0.92356	-0.76388
-0.92262	-0.34064	-0.92262	-0.40695	-0.92262	-0.50436	-0.92262	-0.63361	-0.92262	-0.76772
-0.92161	-0.34074	-0.92161	-0.4063	-0.92161	-0.50343	-0.92161	-0.63117	-0.92161	-0.75976
-0.92059	-0.3395	-0.92059	-0.4037	-0.92059	-0.50246	-0.92059	-0.62891	-0.92059	-0.7631
-0.91957	-0.33931	-0.91957	-0.40156	-0.91957	-0.50227	-0.91957	-0.63044	-0.91957	-0.75711
-0.91864	-0.33823	-0.91864	-0.40201	-0.91864	-0.50179	-0.91864	-0.62965	-0.91864	-0.75797
-0.91762	-0.33792	-0.91762	-0.40366	-0.91762	-0.50136	-0.91762	-0.62982	-0.91762	-0.75363
-0.9166	-0.33709	-0.9166	-0.40392	-0.9166	-0.50162	-0.9166	-0.62942	-0.9166	-0.75387
-0.91567	-0.33649	-0.91567	-0.40177	-0.91567	-0.50162	-0.91567	-0.62889	-0.91567	-0.74998
-0.91465	-0.33556	-0.91465	-0.39991	-0.91465	-0.50196	-0.91465	-0.62956	-0.91465	-0.74979
-0.91364	-0.3354	-0.91364	-0.39967	-0.91364	-0.50074	-0.91364	-0.62677	-0.91364	-0.74743
-0.9127	-0.33406	-0.9127	-0.40172	-0.9127	-0.49993	-0.9127	-0.62002	-0.9127	-0.74531
-0.91168	-0.33389	-0.91168	-0.40234	-0.91168	-0.49886	-0.91168	-0.62479	-0.91168	-0.74591
-0.91067	-0.33268	-0.91067	-0.40013	-0.91067	-0.49797	-0.91067	-0.62043	-0.91067	-0.74147
-0.90973	-0.33268	-0.90973	-0.39746	-0.90973	-0.49781	-0.90973	-0.61361	-0.90973	-0.74536
-0.90871	-0.33127	-0.90871	-0.39743	-0.90871	-0.49764	-0.90871	-0.61833	-0.90871	-0.73968
-0.9077	-0.33137	-0.9077	-0.39915	-0.9077	-0.49714	-0.9077	-0.61416	-0.9077	-0.74472
-0.90668	-0.33008	-0.90668	-0.39927	-0.90668	-0.49652	-0.90668	-0.60719	-0.90668	-0.73473
-0.90575	-0.32987	-0.90575	-0.39672	-0.90575	-0.49511	-0.90575	-0.61285	-0.90575	-0.74269
-0.90473	-0.32853	-0.90473	-0.39488	-0.90473	-0.49476	-0.90473	-0.60927	-0.90473	-0.73048
-0.90371	-0.32939	-0.90371	-0.39421	-0.90371	-0.49375	-0.90371	-0.60426	-0.90371	-0.74233
-0.90278	-0.32653	-0.90278	-0.39524	-0.90278	-0.4928	-0.90278	-0.61256	-0.90278	-0.72502
-0.90176	-0.32832	-0.90176	-0.39524	-0.90176	-0.49149	-0.90176	-0.60743	-0.90176	-0.73918
-0.90075	-0.32481	-0.90075	-0.39278	-0.90075	-0.49077	-0.90075	-0.60238	-0.90075	-0.72066
-0.89981	-0.32719	-0.89981	-0.38947	-0.89981	-0.49025	-0.89981	-0.60998	-0.89981	-0.7348
-0.89879	-0.32381	-0.89879	-0.38768	-0.89879	-0.48946	-0.89879	-0.60333	-0.89879	-0.71687
-0.89778	-0.32531	-0.89778	-0.38825	-0.89778	-0.48861	-0.89778	-0.59828	-0.89778	-0.73055
-0.89676	-0.32302	-0.89676	-0.38916	-0.89676	-0.48808	-0.89676	-0.60464	-0.89676	-0.71334
-0.89582	-0.32405	-0.89582	-0.38701	-0.89582	-0.48744	-0.89582	-0.59523	-0.89582	-0.72681
-0.89481	-0.32178	-0.89481	-0.38432	-0.89481	-0.48651	-0.89481	-0.59208	-0.89481	-0.71024
-0.89379	-0.32209	-0.89379	-0.3833	-0.89379	-0.48562	-0.89379	-0.59585	-0.89379	-0.72393
-0.89285	-0.32129	-0.89285	-0.38446	-0.89285	-0.48427	-0.89285	-0.58762	-0.89285	-0.7075
-0.89184	-0.32078	-0.89184	-0.38513	-0.89184	-0.48293	-0.89184	-0.58669	-0.89184	-0.72211
-0.89082	-0.32052	-0.89082	-0.38361	-0.89082	-0.48164	-0.89082	-0.58548	-0.89082	-0.70533
-0.88989	-0.32016	-0.88989	-0.38082	-0.88989	-0.48	-0.88989	-0.58304	-0.88989	-0.71913
-0.88887	-0.31895	-0.88887	-0.3795	-0.88887	-0.47931	-0.88887	-0.58457	-0.88887	-0.70478
-0.88785	-0.31823	-0.88785	-0.38027	-0.88785	-0.478	-0.88785	-0.58336	-0.88785	-0.71687
-0.88692	-0.31849	-0.88692	-0.38144	-0.88692	-0.47716	-0.88692	-0.58254	-0.88692	-0.70275
-0.8859	-0.31711	-0.8859	-0.38008	-0.8859	-0.47635	-0.8859	-0.58331	-0.8859	-0.71284
-0.88489	-0.31771	-0.88489	-0.37722	-0.88489	-0.47575	-0.88489	-0.58202	-0.88489	-0.70118
-0.88387	-0.31711	-0.88387	-0.37564	-0.88387	-0.47461	-0.88387	-0.58052	-0.88387	-0.70907
-0.88293	-0.31618	-0.88293	-0.37648	-0.88293	-0.47389	-0.88293	-0.58173	-0.88293	-0.70008
-0.88192	-0.31427	-0.88192	-0.37698	-0.88192	-0.47282	-0.88192	-0.57867	-0.88192	-0.70414
-0.8809	-0.31396	-0.8809	-0.37578	-0.8809	-0.47251	-0.8809	-0.57596	-0.8809	-0.69832
-0.87996	-0.31358	-0.87996	-0.37311	-0.87996	-0.47215	-0.87996	-0.57646	-0.87996	-0.69906
-0.87895	-0.31172	-0.87895	-0.37123	-0.87895	-0.47151	-0.87895	-0.57374	-0.87895	-0.69472
-0.87793	-0.31153	-0.87793	-0.3713	-0.87793	-0.4708	-0.87793	-0.57	-0.87793	-0.69393
-0.877	-0.31096	-0.877	-0.37207	-0.877	-0.47015	-0.877	-0.57253	-0.877	-0.69076
-0.87598	-0.30979	-0.87598	-0.37128	-0.87598	-0.46951	-0.87598	-0.57637	-0.87598	-0.69102
-0.87496	-0.30927	-0.87496	-0.36904	-0.87496	-0.46867	-0.87496	-0.56805	-0.87496	-0.68773
-0.87403	-0.30836	-0.87403	-0.36708	-0.87403	-0.46753	-0.87403	-0.57246	-0.87403	-0.68802
-0.87301	-0.30776	-0.87301	-0.36713	-0.87301	-0.46629	-0.87301	-0.57553	-0.87301	-0.68466
-0.872	-0.3064	-0.872	-0.36816	-0.872	-0.46522	-0.872	-0.56895	-0.872	-0.6859
-0.87098	-0.3066	-0.87098	-0.36777	-0.87098	-0.46436	-0.87098	-0.57487	-0.87098	-0.68246
-0.87004	-0.30493	-0.87004	-0.36589	-0.87004	-0.46338	-0.87004	-0.57575	-0.87004	-0.68406
-0.86903	-0.30476	-0.86903	-0.36401	-0.86903	-0.46197	-0.86903	-0.56907	-0.86903	-0.68015
-0.86801	-0.30414	-0.86801	-0.36448	-0.86801	-0.46169	-0.86801	-0.5747	-0.86801	-0.68325
-0.86707	-0.30378	-0.86707	-0.36601	-0.86707	-0.46078	-0.86707	-0.57084	-0.86707	-0.67972
-0.86606	-0.30068	-0.86606	-0.36663	-0.86606	-0.45964	-0.86606	-0.56399	-0.86606	-0.68156
-0.86504	-0.30204	-0.86504	-0.36515	-0.86504	-0.45871	-0.86504	-0.56886	-0.86504	-0.67741
-0.86411	-0.30006	-0.86411	-0.3637	-0.86411	-0.45735	-0.86411	-0.56514	-0.86411	-0.67922
-0.86309	-0.30064	-0.86309	-0.36386	-0.86309	-0.4553	-0.86309	-0.55834	-0.86309	-0.67476
-0.86207	-0.29885	-0.86207	-0.3652	-0.86207	-0.45332	-0.86207	-0.56364	-0.86207	-0.67569
-0.86106	-0.29861	-0.86106	-0.36515	-0.86106	-0.45077	-0.86106	-0.56032	-0.86106	-0.67026
-0.86012	-0.29692	-0.86012	-0.36355	-0.86012	-0.44981	-0.86012	-0.55508	-0.86012	-0.67219
-0.85911	-0.29754	-0.85911	-0.36143	-0.85911	-0.44891	-0.85911	-0.5618	-0.85911	-0.66546
-0.85809	-0.29501	-0.85809	-0.36129	-0.85809	-0.44872	-0.85809	-0.55799	-0.85809	-0.66871
-0.85715	-0.29496	-0.85715	-0.36217	-0.85715	-0.44793	-0.85715	-0.55348	-0.85715	-0.6612
-0.85614	-0.29425	-0.85614	-0.3625	-0.85614	-0.44707	-0.85614	-0.56125	-0.85614	-0.6657
-0.85512	-0.29305	-0.85512	-0.36115	-0.85512	-0.4455	-0.85512	-0.55698	-0.85512	-0.65795
-0.85418	-0.29281	-0.85418	-0.3591	-0.85418	-0.44385	-0.85418	-0.55109	-0.85418	-0.66282
-0.85317	-0.29122	-0.85317	-0.35795	-0.85317	-0.44242	-0.85317	-0.55729	-0.85317	-0.65447
-0.85215	-0.29134	-0.85215	-0.3589	-0.85215	-0.44145	-0.85215	-0.55133	-0.85215	-0.6612
-0.85121	-0.28979	-0.85121	-0.35981	-0.85121	-0.44083	-0.85121	-0.54533	-0.85121	-0.65271
-0.8502	-0.29012	-0.8502	-0.35874	-0.8502	-0.44042	-0.8502	-0.55133	-0.8502	-0.65993
-0.84918	-0.28781	-0.84918	-0.35652	-0.84918	-0.43949	-0.84918	-0.54289	-0.84918	-0.65056
-0.84817	-0.28864	-0.84817	-0.35573	-0.84817	-0.43899	-0.84817	-0.53889	-0.84817	-0.65855
-0.84723	-0.28619	-0.84723	-0.35681	-0.84723	-0.43775	-0.84723	-0.5438	-0.84723	-0.64794
-0.84621	-0.28719	-0.84621	-0.358	-0.84621	-0.43715	-0.84621	-0.53529	-0.84621	-0.65714
-0.8452	-0.28459	-0.8452	-0.35685	-0.8452	-0.43599	-0.8452	-0.5345	-0.8452	-0.64534
-0.84426	-0.286	-0.84426	-0.35511	-0.84426	-0.43498	-0.84426	-0.53365	-0.84426	-0.65452
-0.84325	-0.28335	-0.84325	-0.35404	-0.84325	-0.43405	-0.84325	-0.53188	-0.84325	-0.64174
-0.84223	-0.28409	-0.84223	-0.35476	-0.84223	-0.43301	-0.84223	-0.53293	-0.84223	-0.65044
-0.84129	-0.28216	-0.84129	-0.35602	-0.84129	-0.43239	-0.84129	-0.53265	-0.84129	-0.63848
-0.84028	-0.28297	-0.84028	-0.35561	-0.84028	-0.4315	-0.84028	-0.53255	-0.84028	-0.64734
-0.83926	-0.28054	-0.83926	-0.35333	-0.83926	-0.43081	-0.83926	-0.53326	-0.83926	-0.63416
-0.83825	-0.28135	-0.83825	-0.35173	-0.83825	-0.43091	-0.83825	-0.53142	-0.83825	-0.64374
-0.83731	-0.27896	-0.83731	-0.35194	-0.83731	-0.43	-0.83731	-0.52961	-0.83731	-0.6308
-0.83629	-0.28008	-0.83629	-0.35345	-0.83629	-0.43034	-0.83629	-0.53026	-0.83629	-0.64036
-0.83528	-0.27777	-0.83528	-0.35237	-0.83528	-0.42974	-0.83528	-0.52708	-0.83528	-0.62908
-0.83434	-0.27839	-0.83434	-0.3498	-0.83434	-0.42945	-0.83434	-0.52411	-0.83434	-0.63683
-0.83332	-0.27639	-0.83332	-0.34779	-0.83332	-0.42871	-0.83332	-0.52434	-0.83332	-0.62663
-0.83231	-0.2771	-0.83231	-0.34763	-0.83231	-0.42733	-0.83231	-0.52216	-0.83231	-0.63402
-0.83137	-0.27555	-0.83137	-0.34796	-0.83137	-0.42623	-0.83137	-0.51874	-0.83137	-0.62572
-0.83035	-0.27441	-0.83035	-0.34677	-0.83035	-0.4254	-0.83035	-0.52144	-0.83035	-0.6319
-0.82934	-0.27558	-0.82934	-0.34419	-0.82934	-0.42473	-0.82934	-0.52654	-0.82934	-0.62512
-0.8284	-0.27295	-0.8284	-0.34238	-0.8284	-0.42387	-0.8284	-0.51764	-0.8284	-0.62961
-0.82739	-0.27379	-0.82739	-0.34226	-0.82739	-0.42302	-0.82739	-0.52198	-0.82739	-0.62379
-0.82637	-0.27136	-0.82637	-0.3436	-0.82637	-0.4223	-0.82637	-0.52597	-0.82637	-0.62698
-0.82535	-0.27315	-0.82535	-0.34326	-0.82535	-0.42123	-0.82535	-0.51829	-0.82535	-0.62312
-0.82442	-0.27019	-0.82442	-0.34095	-0.82442	-0.41977	-0.82442	-0.52268	-0.82442	-0.62415
-0.8234	-0.27243	-0.8234	-0.33909	-0.8234	-0.41894	-0.8234	-0.52442	-0.8234	-0.62124
-0.82239	-0.26859	-0.82239	-0.33876	-0.82239	-0.41765	-0.82239	-0.51753	-0.82239	-0.62055
-0.82145	-0.27138	-0.82145	-0.33995	-0.82145	-0.4171	-0.82145	-0.52294	-0.82145	-0.61831
-0.82043	-0.26687	-0.82043	-0.33962	-0.82043	-0.41617	-0.82043	-0.52027	-0.82043	-0.61687
-0.81942	-0.26995	-0.81942	-0.33778	-0.81942	-0.41562	-0.81942	-0.51419	-0.81942	-0.61633
-0.81848	-0.26533	-0.81848	-0.33559	-0.81848	-0.41474	-0.81848	-0.51953	-0.81848	-0.6128
-0.81746	-0.26833	-0.81746	-0.33516	-0.81746	-0.41388	-0.81746	-0.51683	-0.81746	-0.61351
-0.81645	-0.26411	-0.81645	-0.33592	-0.81645	-0.41305	-0.81645	-0.51018	-0.81645	-0.60753
-0.81543	-0.2668	-0.81543	-0.33606	-0.81543	-0.41317	-0.81543	-0.51631	-0.81543	-0.61177
-0.8145	-0.26335	-0.8145	-0.33387	-0.8145	-0.41295	-0.8145	-0.51309	-0.8145	-0.60352
-0.81348	-0.26497	-0.81348	-0.33146	-0.81348	-0.41222	-0.81348	-0.50665	-0.81348	-0.61046
-0.81246	-0.26201	-0.81246	-0.3306	-0.81246	-0.41088	-0.81246	-0.51259	-0.81246	-0.59887
-0.81153	-0.26368	-0.81153	-0.3317	-0.81153	-0.41033	-0.81153	-0.50961	-0.81153	-0.61082
-0.81051	-0.26115	-0.81051	-0.33132	-0.81051	-0.40938	-0.81051	-0.50446	-0.81051	-0.59573
-0.80949	-0.26172	-0.80949	-0.32905	-0.80949	-0.40821	-0.80949	-0.51183	-0.80949	-0.61113
-0.80856	-0.26015	-0.80856	-0.32653	-0.80856	-0.40759	-0.80856	-0.50713	-0.80856	-0.59408
-0.80754	-0.26039	-0.80754	-0.32629	-0.80754	-0.40807	-0.80754	-0.50262	-0.80754	-0.60896
-0.80653	-0.25886	-0.80653	-0.32693	-0.80653	-0.40866	-0.80653	-0.51021	-0.80653	-0.59279
-0.80559	-0.25851	-0.80559	-0.32658	-0.80559	-0.40945	-0.80559	-0.50446	-0.80559	-0.60731
-0.80457	-0.25853	-0.80457	-0.32503	-0.80457	-0.40974	-0.80457	-0.49807	-0.80457	-0.59053
-0.80356	-0.2565	-0.80356	-0.3235	-0.80356	-0.40964	-0.80356	-0.50434	-0.80356	-0.60438
-0.80254	-0.2597	-0.80254	-0.32278	-0.80254	-0.40869	-0.80254	-0.49659	-0.80254	-0.58731
-0.8016	-0.25772	-0.8016	-0.32362	-0.8016	-0.40773	-0.8016	-0.49163	-0.8016	-0.60121
-0.80059	-0.25789	-0.80059	-0.32388	-0.80059	-0.40616	-0.80059	-0.49657	-0.80059	-0.58414
-0.79957	-0.25638	-0.79957	-0.32288	-0.79957	-0.40535	-0.79957	-0.48839	-0.79957	-0.59816
-0.79864	-0.25681	-0.79864	-0.32131	-0.79864	-0.40435	-0.79864	-0.48601	-0.79864	-0.58016
-0.79762	-0.25431	-0.79762	-0.32131	-0.79762	-0.40382	-0.79762	-0.48603	-0.79762	-0.59422
-0.7966	-0.25543	-0.7966	-0.32269	-0.7966	-0.40394	-0.7966	-0.48441	-0.7966	-0.57818
-0.79567	-0.25317	-0.79567	-0.32362	-0.79567	-0.40401	-0.79567	-0.48531	-0.79567	-0.59067
-0.79465	-0.25395	-0.79465	-0.32266	-0.79465	-0.40418	-0.79465	-0.48468	-0.79465	-0.57682
-0.79364	-0.25157	-0.79364	-0.32107	-0.79364	-0.40404	-0.79364	-0.48458	-0.79364	-0.58772
-0.79262	-0.25257	-0.79262	-0.32014	-0.79262	-0.40304	-0.79262	-0.48441	-0.79262	-0.57527
-0.79168	-0.2504	-0.79168	-0.32042	-0.79168	-0.40213	-0.79168	-0.48276	-0.79168	-0.58531
-0.79067	-0.25133	-0.79067	-0.32064	-0.79067	-0.4007	-0.79067	-0.48112	-0.79067	-0.57508
-0.78965	-0.24875	-0.78965	-0.32016	-0.78965	-0.39917	-0.78965	-0.48093	-0.78965	-0.58211
-0.78871	-0.24973	-0.78871	-0.31821	-0.78871	-0.39741	-0.78871	-0.4788	-0.78871	-0.57479
-0.7877	-0.24759	-0.7877	-0.31709	-0.7877	-0.39646	-0.7877	-0.4764	-0.7877	-0.57823
-0.78668	-0.24833	-0.78668	-0.31721	-0.78668	-0.39569	-0.78668	-0.47676	-0.78668	-0.57425
-0.78574	-0.24592	-0.78574	-0.31802	-0.78574	-0.39576	-0.78574	-0.47491	-0.78574	-0.57482
-0.78473	-0.24678	-0.78473	-0.31728	-0.78473	-0.39534	-0.78473	-0.47215	-0.78473	-0.57117
-0.78371	-0.24468	-0.78371	-0.31577	-0.78371	-0.39538	-0.78371	-0.47435	-0.78371	-0.57191
-0.78278	-0.24551	-0.78278	-0.31468	-0.78278	-0.39512	-0.78278	-0.47966	-0.78278	-0.5689
-0.78176	-0.24339	-0.78176	-0.31458	-0.78176	-0.394	-0.78176	-0.47132	-0.78176	-0.56941
-0.78075	-0.24411	-0.78075	-0.31506	-0.78075	-0.39219	-0.78075	-0.47466	-0.78075	-0.56592
-0.77973	-0.24213	-0.77973	-0.31496	-0.77973	-0.38985	-0.77973	-0.47819	-0.77973	-0.56614
-0.77879	-0.2427	-0.77879	-0.31442	-0.77879	-0.38771	-0.77879	-0.47041	-0.77879	-0.5628
-0.77778	-0.24091	-0.77778	-0.3133	-0.77778	-0.3862	-0.77778	-0.47513	-0.77778	-0.56375
-0.77676	-0.24153	-0.77676	-0.3126	-0.77676	-0.38556	-0.77676	-0.4769	-0.77676	-0.5598
-0.77582	-0.23941	-0.77582	-0.31229	-0.77582	-0.38501	-0.77582	-0.47468	-0.77582	-0.56056
-0.77481	-0.24005	-0.77481	-0.31272	-0.77481	-0.38537	-0.77481	-0.47404	-0.77481	-0.55722
-0.77379	-0.23807	-0.77379	-0.31313	-0.77379	-0.3853	-0.77379	-0.47265	-0.77379	-0.55813
-0.77285	-0.23841	-0.77285	-0.3131	-0.77285	-0.38582	-0.77285	-0.4661	-0.77285	-0.55496
-0.77184	-0.23698	-0.77184	-0.31115	-0.77184	-0.38477	-0.77184	-0.47027	-0.77184	-0.55617
-0.77082	-0.23693	-0.77082	-0.30984	-0.77082	-0.38413	-0.77082	-0.46772	-0.77082	-0.55274
-0.76981	-0.23588	-0.76981	-0.31012	-0.76981	-0.38284	-0.76981	-0.46054	-0.76981	-0.55422
-0.76887	-0.23524	-0.76887	-0.30996	-0.76887	-0.3807	-0.76887	-0.466	-0.76887	-0.54997
-0.76785	-0.23478	-0.76785	-0.30798	-0.76785	-0.37941	-0.76785	-0.4634	-0.76785	-0.55248
-0.76684	-0.23373	-0.76684	-0.30707	-0.76684	-0.37841	-0.76684	-0.45804	-0.76684	-0.54742
-0.7659	-0.23376	-0.7659	-0.30793	-0.7659	-0.37764	-0.7659	-0.46472	-0.7659	-0.55045
-0.76489	-0.23214	-0.76489	-0.30648	-0.76489	-0.37755	-0.76489	-0.46228	-0.76489	-0.54444
-0.76387	-0.23221	-0.76387	-0.30283	-0.76387	-0.37695	-0.76387	-0.45594	-0.76387	-0.54754
-0.76293	-0.23075	-0.76293	-0.30278	-0.76293	-0.37774	-0.76293	-0.46398	-0.76293	-0.54175
-0.76192	-0.2314	-0.76192	-0.3039	-0.76192	-0.37691	-0.76192	-0.45968	-0.76192	-0.54616
-0.7609	-0.2293	-0.7609	-0.30199	-0.7609	-0.37531	-0.7609	-0.45389	-0.7609	-0.53789
-0.75996	-0.22982	-0.75996	-0.29837	-0.75996	-0.37369	-0.75996	-0.46002	-0.75996	-0.54301
-0.75895	-0.22808	-0.75895	-0.29687	-0.75895	-0.37171	-0.75895	-0.45408	-0.75895	-0.53436
-0.75793	-0.2287	-0.75793	-0.29804	-0.75793	-0.37054	-0.75793	-0.44779	-0.75793	-0.54049
-0.75692	-0.22651	-0.75692	-0.29928	-0.75692	-0.36937	-0.75692	-0.45365	-0.75692	-0.53102
-0.75598	-0.22739	-0.75598	-0.29849	-0.75598	-0.36837	-0.75598	-0.4459	-0.75598	-0.53698
-0.75496	-0.22529	-0.75496	-0.29649	-0.75496	-0.36744	-0.75496	-0.4414	-0.75496	-0.52699
-0.75395	-0.22594	-0.75395	-0.29401	-0.75395	-0.36625	-0.75395	-0.448	-0.75395	-0.53448
-0.75301	-0.22379	-0.75301	-0.2936	-0.75301	-0.36539	-0.75301	-0.44102	-0.75301	-0.52351
-0.752	-0.22515	-0.752	-0.29498	-0.752	-0.36315	-0.752	-0.43799	-0.752	-0.53288
-0.75098	-0.22248	-0.75098	-0.2952	-0.75098	-0.36174	-0.75098	-0.43803	-0.75098	-0.52155
-0.75004	-0.22394	-0.75004	-0.2921	-0.75004	-0.35993	-0.75004	-0.43658	-0.75004	-0.53054
-0.74903	-0.22119	-0.74903	-0.28957	-0.74903	-0.35845	-0.74903	-0.43653	-0.74903	-0.51891
-0.74801	-0.22267	-0.74801	-0.28988	-0.74801	-0.35669	-0.74801	-0.43521	-0.74801	-0.52883
-0.74707	-0.21972	-0.74707	-0.29117	-0.74707	-0.35554	-0.74707	-0.43408	-0.74707	-0.51676
-0.74606	-0.22155	-0.74606	-0.28991	-0.74606	-0.35411	-0.74606	-0.43365	-0.74606	-0.52527
-0.74504	-0.21864	-0.74504	-0.28731	-0.74504	-0.35356	-0.74504	-0.431	-0.74504	-0.51362
-0.74403	-0.21969	-0.74403	-0.28578	-0.74403	-0.35223	-0.74403	-0.42824	-0.74403	-0.52272
-0.74309	-0.21736	-0.74309	-0.28604	-0.74309	-0.35206	-0.74309	-0.42805	-0.74309	-0.51142
-0.74207	-0.21855	-0.74207	-0.2859	-0.74207	-0.3512	-0.74207	-0.42589	-0.74207	-0.51977
-0.74106	-0.216	-0.74106	-0.28397	-0.74106	-0.35056	-0.74106	-0.42354	-0.74106	-0.50885
-0.74012	-0.21719	-0.74012	-0.28139	-0.74012	-0.34889	-0.74012	-0.42373	-0.74012	-0.51407
-0.7391	-0.21473	-0.7391	-0.28094	-0.7391	-0.34741	-0.7391	-0.4224	-0.7391	-0.50575
-0.73809	-0.21561	-0.73809	-0.28108	-0.73809	-0.34615	-0.73809	-0.42006	-0.73809	-0.51025
-0.73715	-0.21352	-0.73715	-0.28042	-0.73715	-0.3446	-0.73715	-0.42225	-0.73715	-0.50236
-0.73614	-0.21421	-0.73614	-0.27896	-0.73614	-0.34369	-0.73614	-0.42681	-0.73614	-0.50672
-0.73512	-0.21199	-0.73512	-0.27827	-0.73512	-0.34307	-0.73512	-0.41765	-0.73512	-0.49967
-0.7341	-0.21306	-0.7341	-0.27872	-0.7341	-0.34298	-0.7341	-0.42135	-0.7341	-0.50341
-0.73317	-0.21068	-0.73317	-0.27846	-0.73317	-0.34226	-0.73317	-0.42588	-0.73317	-0.49838
-0.73215	-0.21151	-0.73215	-0.27636	-0.73215	-0.34119	-0.73215	-0.41658	-0.73215	-0.49938
-0.73114	-0.20934	-0.73114	-0.27491	-0.73114	-0.33993	-0.73114	-0.42063	-0.73114	-0.49645
-0.7302	-0.21001	-0.7302	-0.2762	-0.7302	-0.33869	-0.7302	-0.42271	-0.7302	-0.49631
-0.72918	-0.20789	-0.72918	-0.27751	-0.72918	-0.33766	-0.72918	-0.4194	-0.72918	-0.49406
-0.72817	-0.20832	-0.72817	-0.27677	-0.72817	-0.33714	-0.72817	-0.41779	-0.72817	-0.49285
-0.72723	-0.20679	-0.72723	-0.27491	-0.72723	-0.33618	-0.72723	-0.41646	-0.72723	-0.49159
-0.72621	-0.2072	-0.72621	-0.27479	-0.72621	-0.33614	-0.72621	-0.40976	-0.72621	-0.4892
-0.7252	-0.20574	-0.7252	-0.27496	-0.7252	-0.33518	-0.7252	-0.41417	-0.7252	-0.4898
-0.72426	-0.20539	-0.72426	-0.27465	-0.72426	-0.33461	-0.72426	-0.41129	-0.72426	-0.48422
-0.72324	-0.20419	-0.72324	-0.27305	-0.72324	-0.33339	-0.72324	-0.40492	-0.72324	-0.48746
-0.72223	-0.20379	-0.72223	-0.27157	-0.72223	-0.33223	-0.72223	-0.41117	-0.72223	-0.47881
-0.72121	-0.20286	-0.72121	-0.27095	-0.72121	-0.33091	-0.72121	-0.40852	-0.72121	-0.48534
-0.72028	-0.20212	-0.72028	-0.27067	-0.72028	-0.32941	-0.72028	-0.40246	-0.72028	-0.47358
-0.71926	-0.20138	-0.71926	-0.27021	-0.71926	-0.32729	-0.71926	-0.40883	-0.71926	-0.48281
-0.71824	-0.20062	-0.71824	-0.26966	-0.71824	-0.32596	-0.71824	-0.40575	-0.71824	-0.46793
-0.71731	-0.1999	-0.71731	-0.268	-0.71731	-0.32431	-0.71731	-0.39925	-0.71731	-0.48093
-0.71629	-0.19902	-0.71629	-0.26687	-0.71629	-0.32364	-0.71629	-0.40532	-0.71629	-0.46274
-0.71528	-0.19792	-0.71528	-0.26633	-0.71528	-0.323	-0.71528	-0.39956	-0.71528	-0.47716
-0.71434	-0.19738	-0.71434	-0.26611	-0.71434	-0.3225	-0.71434	-0.39281	-0.71434	-0.45933
-0.71332	-0.19666	-0.71332	-0.26528	-0.71332	-0.32085	-0.71332	-0.39867	-0.71332	-0.4742
-0.71231	-0.19556	-0.71231	-0.26437	-0.71231	-0.31873	-0.71231	-0.39257	-0.71231	-0.45573
-0.71129	-0.19497	-0.71129	-0.2633	-0.71129	-0.31632	-0.71129	-0.3853	-0.71129	-0.46982
-0.71035	-0.19437	-0.71035	-0.26296	-0.71035	-0.31508	-0.71035	-0.39247	-0.71035	-0.45217
-0.70934	-0.19292	-0.70934	-0.2627	-0.70934	-0.31382	-0.70934	-0.38511	-0.70934	-0.46672
-0.70832	-0.19285	-0.70832	-0.2622	-0.70832	-0.31306	-0.70832	-0.38027	-0.70832	-0.449
-0.70739	-0.19113	-0.70739	-0.26115	-0.70739	-0.31225	-0.70739	-0.38692	-0.70739	-0.46266
-0.70637	-0.19053	-0.70637	-0.26006	-0.70637	-0.31177	-0.70637	-0.37893	-0.70637	-0.44443
-0.70535	-0.18939	-0.70535	-0.25884	-0.70535	-0.31043	-0.70535	-0.37447	-0.70535	-0.45837
-0.70442	-0.18865	-0.70442	-0.25865	-0.70442	-0.30936	-0.70442	-0.38177	-0.70442	-0.44161
-0.7034	-0.18777	-0.7034	-0.25767	-0.7034	-0.30743	-0.7034	-0.37211	-0.7034	-0.45382
-0.70239	-0.18689	-0.70239	-0.25665	-0.70239	-0.3064	-0.70239	-0.37087	-0.70239	-0.43775
-0.70145	-0.18596	-0.70145	-0.25541	-0.70145	-0.30447	-0.70145	-0.36799	-0.70145	-0.44853
-0.70043	-0.18505	-0.70043	-0.25414	-0.70043	-0.30311	-0.70043	-0.36475	-0.70043	-0.43315
-0.69942	-0.18402	-0.69942	-0.25271	-0.69942	-0.30278	-0.69942	-0.36425	-0.69942	-0.44269
-0.6984	-0.18307	-0.6984	-0.25119	-0.6984	-0.30257	-0.6984	-0.36106	-0.6984	-0.42969
-0.69746	-0.18214	-0.69746	-0.24966	-0.69746	-0.30207	-0.69746	-0.35781	-0.69746	-0.43637
-0.69645	-0.18112	-0.69645	-0.24802	-0.69645	-0.30154	-0.69645	-0.35745	-0.69645	-0.42652
-0.69543	-0.17988	-0.69543	-0.24535	-0.69543	-0.29949	-0.69543	-0.35443	-0.69543	-0.42797
-0.6945	-0.17914	-0.6945	-0.2438	-0.6945	-0.29925	-0.6945	-0.35125	-0.6945	-0.42323
-0.69348	-0.17811	-0.69348	-0.24189	-0.69348	-0.29818	-0.69348	-0.3512	-0.69348	-0.42273
-0.69246	-0.17706	-0.69246	-0.24077	-0.69246	-0.29694	-0.69246	-0.3483	-0.69246	-0.41825
-0.69153	-0.17618	-0.69153	-0.23924	-0.69153	-0.29508	-0.69153	-0.3445	-0.69153	-0.41782
-0.69051	-0.17468	-0.69051	-0.23786	-0.69051	-0.29308	-0.69051	-0.34622	-0.69051	-0.41298
-0.6895	-0.17396	-0.6895	-0.23669	-0.6895	-0.29117	-0.6895	-0.34346	-0.6895	-0.41331
-0.68848	-0.17287	-0.68848	-0.23481	-0.68848	-0.2891	-0.68848	-0.34028	-0.68848	-0.40871
-0.68754	-0.17196	-0.68754	-0.23342	-0.68754	-0.28762	-0.68754	-0.34281	-0.68754	-0.40888
-0.68653	-0.17039	-0.68653	-0.23218	-0.68653	-0.28604	-0.68653	-0.34531	-0.68653	-0.40323
-0.68551	-0.16953	-0.68551	-0.23052	-0.68551	-0.28468	-0.68551	-0.34083	-0.68551	-0.4028
-0.68457	-0.16829	-0.68457	-0.22901	-0.68457	-0.28361	-0.68457	-0.33723	-0.68457	-0.39815
-0.68356	-0.16729	-0.68356	-0.22751	-0.68356	-0.2819	-0.68356	-0.33795	-0.68356	-0.39815
-0.68254	-0.16579	-0.68254	-0.22584	-0.68254	-0.27944	-0.68254	-0.33366	-0.68254	-0.39145
-0.6816	-0.16474	-0.6816	-0.22451	-0.6816	-0.27751	-0.6816	-0.33077	-0.6816	-0.39214
-0.68059	-0.16352	-0.68059	-0.22234	-0.68059	-0.27465	-0.68059	-0.3287	-0.68059	-0.38494
-0.67957	-0.16216	-0.67957	-0.2206	-0.67957	-0.27238	-0.67957	-0.31985	-0.67957	-0.38527
-0.67864	-0.16114	-0.67864	-0.2184	-0.67864	-0.26983	-0.67864	-0.32464	-0.67864	-0.37822
-0.67762	-0.15951	-0.67762	-0.2165	-0.67762	-0.26773	-0.67762	-0.32131	-0.67762	-0.37877
-0.6766	-0.15854	-0.6766	-0.21435	-0.6766	-0.26518	-0.6766	-0.31339	-0.6766	-0.37123
-0.67559	-0.1567	-0.67559	-0.21254	-0.67559	-0.26292	-0.67559	-0.3193	-0.67559	-0.3713
-0.67465	-0.15556	-0.67465	-0.21004	-0.67465	-0.26068	-0.67465	-0.31365	-0.67465	-0.36324
-0.67364	-0.15417	-0.67364	-0.20815	-0.67364	-0.25932	-0.67364	-0.3066	-0.67364	-0.36529
-0.67262	-0.15308	-0.67262	-0.20613	-0.67262	-0.25667	-0.67262	-0.31244	-0.67262	-0.3565
-0.67168	-0.15141	-0.67168	-0.20417	-0.67168	-0.25355	-0.67168	-0.30507	-0.67168	-0.35852
-0.67067	-0.14993	-0.67067	-0.20162	-0.67067	-0.24916	-0.67067	-0.29653	-0.67067	-0.34827
-0.66965	-0.1484	-0.66965	-0.20014	-0.66965	-0.24577	-0.66965	-0.30207	-0.66965	-0.35185
-0.66871	-0.1469	-0.66871	-0.19826	-0.66871	-0.24179	-0.66871	-0.29343	-0.66871	-0.34133
-0.6677	-0.14576	-0.6677	-0.19597	-0.6677	-0.23948	-0.6677	-0.28545	-0.6677	-0.34524
-0.66668	-0.14335	-0.66668	-0.19332	-0.66668	-0.236	-0.66668	-0.28972	-0.66668	-0.33285
-0.66567	-0.14249	-0.66567	-0.19282	-0.66567	-0.23476	-0.66567	-0.28108	-0.66567	-0.33752
-0.66473	-0.14056	-0.66473	-0.19161	-0.66473	-0.23321	-0.66473	-0.27362	-0.66473	-0.32522
-0.66371	-0.13911	-0.66371	-0.18922	-0.66371	-0.23142	-0.66371	-0.27946	-0.66371	-0.32941
-0.6627	-0.13741	-0.6627	-0.18698	-0.6627	-0.22901	-0.6627	-0.26947	-0.6627	-0.31666
-0.66176	-0.13591	-0.66176	-0.18565	-0.66176	-0.22572	-0.66176	-0.26299	-0.66176	-0.32088
-0.66074	-0.13398	-0.66074	-0.1846	-0.66074	-0.22143	-0.66074	-0.26871	-0.66074	-0.30679
-0.65973	-0.13236	-0.65973	-0.18324	-0.65973	-0.21745	-0.65973	-0.25748	-0.65973	-0.31241
-0.65879	-0.13033	-0.65879	-0.18016	-0.65879	-0.21261	-0.65879	-0.25085	-0.65879	-0.29587
-0.65778	-0.12862	-0.65778	-0.17847	-0.65778	-0.2103	-0.65778	-0.25722	-0.65778	-0.30307
-0.65676	-0.12673	-0.65676	-0.17463	-0.65676	-0.20651	-0.65676	-0.2433	-0.65676	-0.28733
-0.65582	-0.12473	-0.65582	-0.17198	-0.65582	-0.20408	-0.65582	-0.23888	-0.65582	-0.29272
-0.65481	-0.1232	-0.65481	-0.17043	-0.65481	-0.20121	-0.65481	-0.24167	-0.65481	-0.27777
-0.65379	-0.12072	-0.65379	-0.16853	-0.65379	-0.19759	-0.65379	-0.22632	-0.65379	-0.28197
-0.65278	-0.11965	-0.65278	-0.16519	-0.65278	-0.19399	-0.65278	-0.22498	-0.65278	-0.26823
-0.65184	-0.11696	-0.65184	-0.16137	-0.65184	-0.18934	-0.65184	-0.21826	-0.65184	-0.27188
-0.65082	-0.11529	-0.65082	-0.15835	-0.65082	-0.18393	-0.65082	-0.21066	-0.65082	-0.25846
-0.64981	-0.11317	-0.64981	-0.15727	-0.64981	-0.18011	-0.64981	-0.21106	-0.64981	-0.2618
-0.64887	-0.11091	-0.64887	-0.15472	-0.64887	-0.17439	-0.64887	-0.20375	-0.64887	-0.24842
-0.64785	-0.10851	-0.64785	-0.15084	-0.64785	-0.16931	-0.64785	-0.19699	-0.64785	-0.24921
-0.64684	-0.10622	-0.64684	-0.1464	-0.64684	-0.16431	-0.64684	-0.1963	-0.64684	-0.2375
-0.6459	-0.10397	-0.6459	-0.14414	-0.6459	-0.16078	-0.6459	-0.1904	-0.6459	-0.23674
-0.64489	-0.10189	-0.64489	-0.14199	-0.64489	-0.15642	-0.64489	-0.18343	-0.64489	-0.22825
-0.64387	-0.09951	-0.64387	-0.13942	-0.64387	-0.15205	-0.64387	-0.18486	-0.64387	-0.22391
-0.64285	-0.09653	-0.64285	-0.13527	-0.64285	-0.1464	-0.64285	-0.18267	-0.64285	-0.21571
-0.64192	-0.09448	-0.64192	-0.13174	-0.64192	-0.14228	-0.64192	-0.17663	-0.64192	-0.21023
-0.6409	-0.09198	-0.6409	-0.12852	-0.6409	-0.13682	-0.6409	-0.17029	-0.6409	-0.20548
-0.63988	-0.08996	-0.63988	-0.12685	-0.63988	-0.13143	-0.63988	-0.16872	-0.63988	-0.19752
-0.63895	-0.0872	-0.63895	-0.1233	-0.63895	-0.12492	-0.63895	-0.15203	-0.63895	-0.19456
-0.63793	-0.08392	-0.63793	-0.1176	-0.63793	-0.11731	-0.63793	-0.15224	-0.63793	-0.181
-0.63692	-0.08151	-0.63692	-0.11329	-0.63692	-0.11267	-0.63692	-0.14914	-0.63692	-0.18066
-0.63598	-0.07895	-0.63598	-0.10976	-0.63598	-0.10768	-0.63598	-0.1336	-0.63598	-0.16707
-0.63496	-0.07621	-0.63496	-0.10649	-0.63496	-0.10394	-0.63496	-0.13708	-0.63496	-0.16836
-0.63395	-0.07297	-0.63395	-0.10152	-0.63395	-0.09868	-0.63395	-0.12971	-0.63395	-0.15093
-0.63301	-0.07026	-0.63301	-0.09649	-0.63301	-0.09422	-0.63301	-0.11605	-0.63301	-0.1546
-0.63199	-0.06694	-0.63199	-0.09068	-0.63199	-0.08764	-0.63199	-0.11941	-0.63199	-0.13467
-0.63098	-0.06434	-0.63098	-0.08692	-0.63098	-0.08245	-0.63098	-0.11188	-0.63098	-0.1413
-0.62996	-0.06074	-0.62996	-0.08113	-0.62996	-0.07443	-0.62996	-0.09834	-0.62996	-0.11741
-0.62903	-0.058	-0.62903	-0.0765	-0.62903	-0.0686	-0.62903	-0.10394	-0.62903	-0.12685
-0.62801	-0.05443	-0.62801	-0.06963	-0.62801	-0.0614	-0.62801	-0.08953	-0.62801	-0.09967
-0.62699	-0.0505	-0.62699	-0.06256	-0.62699	-0.05422	-0.62699	-0.07683	-0.62699	-0.10973
-0.62606	-0.04782	-0.62606	-0.05787	-0.62606	-0.04907	-0.62606	-0.08201	-0.62606	-0.08127
-0.62504	-0.04487	-0.62504	-0.05434	-0.62504	-0.04436	-0.62504	-0.06779	-0.62504	-0.09686
-0.62403	-0.04146	-0.62403	-0.0496	-0.62403	-0.03877	-0.62403	-0.05553	-0.62403	-0.064
-0.62309	-0.03818	-0.62309	-0.04399	-0.62309	-0.03301	-0.62309	-0.05894	-0.62309	-0.08072
-0.62207	-0.0332	-0.62207	-0.03595	-0.62207	-0.02427	-0.62207	-0.03919	-0.62207	-0.04356
-0.62106	-0.03119	-0.62106	-0.03287	-0.62106	-0.02052	-0.62106	-0.03139	-0.62106	-0.06292
-0.62012	-0.02745	-0.62012	-0.02711	-0.62012	-0.01261	-0.62012	-0.03338	-0.62012	-0.02871
-0.6191	-0.02352	-0.6191	-0.02175	-0.6191	-0.00502	-0.6191	-0.01562	-0.6191	-0.04333
-0.61809	-0.01956	-0.61809	-0.01502	-0.61809	0.00356	-0.61809	-0.00383	-0.61809	-0.00885
-0.61707	-0.01511	-0.61707	-0.00804	-0.61707	0.01156	-0.61707	-0.00569	-0.61707	-0.02121
-0.61613	-0.01212	-0.61613	-0.00256	-0.61613	0.01711	-0.61613	0.01242	-0.61613	0.00955
-0.61512	-0.00827	-0.61512	0.00295	-0.61512	0.02354	-0.61512	0.02108	-0.61512	-0.003
-0.6141	-0.00386	-0.6141	0.00939	-0.6141	0.03204	-0.6141	0.02038	-0.6141	0.03064
-0.61317	-0.000263453	-0.61317	0.0142	-0.61317	0.03806	-0.61317	0.04005	-0.61317	0.01793
-0.61215	0.00438	-0.61215	0.02294	-0.61215	0.04755	-0.61215	0.05007	-0.61215	0.05106
-0.61114	0.00828	-0.61114	0.03015	-0.61114	0.05545	-0.61114	0.04909	-0.61114	0.04089
-0.6102	0.01267	-0.6102	0.03764	-0.6102	0.06542	-0.6102	0.07298	-0.6102	0.07097
-0.60918	0.01666	-0.60918	0.04296	-0.60918	0.07425	-0.60918	0.07917	-0.60918	0.06401
-0.60817	0.02129	-0.60817	0.05004	-0.60817	0.08434	-0.60817	0.08236	-0.60817	0.09207
-0.60715	0.02571	-0.60715	0.05777	-0.60715	0.09378	-0.60715	0.10766	-0.60715	0.08967
-0.60621	0.03117	-0.60621	0.06695	-0.60621	0.10342	-0.60621	0.11334	-0.60621	0.11547
-0.6052	0.03452	-0.6052	0.07284	-0.6052	0.10982	-0.6052	0.11631	-0.6052	0.11306
-0.60418	0.0392	-0.60418	0.07888	-0.60418	0.11877	-0.60418	0.14057	-0.60418	0.13504
-0.60324	0.04372	-0.60324	0.08535	-0.60324	0.128	-0.60324	0.14302	-0.60324	0.13964
-0.60223	0.04931	-0.60223	0.09428	-0.60223	0.13858	-0.60223	0.15067	-0.60223	0.15936
-0.60121	0.05316	-0.60121	0.10154	-0.60121	0.14688	-0.60121	0.17363	-0.60121	0.1671
-0.60028	0.05868	-0.60028	0.10964	-0.60028	0.15737	-0.60028	0.17629	-0.60028	0.18351
-0.59926	0.06256	-0.59926	0.11546	-0.59926	0.16647	-0.59926	0.18246	-0.59926	0.19269
-0.59824	0.06965	-0.59824	0.12428	-0.59824	0.17944	-0.59824	0.20971	-0.59824	0.21179
-0.59731	0.07349	-0.59731	0.1307	-0.59731	0.18825	-0.59731	0.20979	-0.59731	0.22067
-0.59629	0.0786	-0.59629	0.13864	-0.59629	0.1988	-0.59629	0.21916	-0.59629	0.23697
-0.59528	0.08389	-0.59528	0.14658	-0.59528	0.20956	-0.59528	0.24424	-0.59528	0.24827
-0.59426	0.08918	-0.59426	0.15448	-0.59426	0.21952	-0.59426	0.24496	-0.59426	0.26486
-0.59332	0.09399	-0.59332	0.16174	-0.59332	0.2291	-0.59332	0.2567	-0.59332	0.27658
-0.59231	0.0983	-0.59231	0.16764	-0.59231	0.23719	-0.59231	0.2798	-0.59231	0.29129
-0.59129	0.10394	-0.59129	0.17733	-0.59129	0.24835	-0.59129	0.28094	-0.59129	0.30366
-0.59035	0.11011	-0.59035	0.18752	-0.59035	0.25997	-0.59035	0.29632	-0.59035	0.32259
-0.58934	0.11557	-0.58934	0.1966	-0.58934	0.27212	-0.58934	0.32102	-0.58934	0.33473
-0.58832	0.12132	-0.58832	0.20562	-0.58832	0.28364	-0.58832	0.32083	-0.58832	0.35333
-0.58739	0.12708	-0.58739	0.21549	-0.58739	0.29601	-0.58739	0.33859	-0.58739	0.36601
-0.58637	0.13158	-0.58637	0.22373	-0.58637	0.3065	-0.58637	0.3591	-0.58637	0.38308
-0.58535	0.13944	-0.58535	0.23635	-0.58535	0.32185	-0.58535	0.36177	-0.58535	0.39944
-0.58434	0.1425	-0.58434	0.24251	-0.58434	0.32979	-0.58434	0.37819	-0.58434	0.41415
-0.5834	0.14911	-0.5834	0.25342	-0.5834	0.34319	-0.5834	0.40015	-0.5834	0.42817
-0.58239	0.15458	-0.58239	0.26373	-0.58239	0.35471	-0.58239	0.39846	-0.58239	0.44772
-0.58137	0.1607	-0.58137	0.27403	-0.58137	0.36854	-0.58137	0.42375	-0.58137	0.46095
-0.58043	0.16682	-0.58043	0.28371	-0.58043	0.3826	-0.58043	0.44257	-0.58043	0.48279
-0.57942	0.17243	-0.57942	0.29372	-0.57942	0.39646	-0.57942	0.44223	-0.57942	0.49404
-0.5784	0.17865	-0.5784	0.30526	-0.5784	0.41083	-0.5784	0.47106	-0.5784	0.51688
-0.57746	0.18592	-0.57746	0.31814	-0.57746	0.42712	-0.57746	0.49168	-0.57746	0.53095
-0.57645	0.18971	-0.57645	0.32517	-0.57645	0.4378	-0.57645	0.48901	-0.57645	0.55033
-0.57543	0.19706	-0.57543	0.33583	-0.57543	0.45389	-0.57543	0.52155	-0.57543	0.56433
-0.57449	0.20265	-0.57449	0.34574	-0.57449	0.46765	-0.57449	0.53863	-0.57449	0.58753
-0.57348	0.2101	-0.57348	0.36084	-0.57348	0.48415	-0.57348	0.54292	-0.57348	0.60195
-0.57246	0.21474	-0.57246	0.37149	-0.57246	0.49659	-0.57246	0.57205	-0.57246	0.62415
-0.57145	0.22103	-0.57145	0.38175	-0.57145	0.51207	-0.57145	0.58896	-0.57145	0.63747
-0.57051	0.22779	-0.57051	0.39109	-0.57051	0.52773	-0.57051	0.59246	-0.57051	0.66277
-0.56949	0.2364	-0.56949	0.40649	-0.56949	0.5474	-0.56949	0.62942	-0.56949	0.67994
-0.56848	0.24136	-0.56848	0.4198	-0.56848	0.5617	-0.56848	0.6427	-0.56848	0.70368
-0.56754	0.24717	-0.56754	0.43334	-0.56754	0.57756	-0.56754	0.64663	-0.56754	0.71632
-0.56653	0.2527	-0.56653	0.44424	-0.56653	0.59301	-0.56653	0.67998	-0.56653	0.74038
-0.56551	0.26091	-0.56551	0.45601	-0.56551	0.61122	-0.56551	0.69562	-0.56551	0.75625
-0.56457	0.26628	-0.56457	0.46731	-0.56457	0.62679	-0.56457	0.70147	-0.56457	0.77993
-0.56356	0.274	-0.56356	0.48436	-0.56356	0.64484	-0.56356	0.7399	-0.56356	0.79855
-0.56254	0.27791	-0.56254	0.4969	-0.56254	0.65838	-0.56254	0.74925	-0.56254	0.81858
-0.56153	0.28643	-0.56153	0.51249	-0.56153	0.67827	-0.56153	0.7621	-0.56153	0.84015
-0.56059	0.29124	-0.56059	0.52122	-0.56059	0.69345	-0.56059	0.79731	-0.56059	0.85973
-0.55957	0.29918	-0.55957	0.53603	-0.55957	0.71279	-0.55957	0.80964	-0.55957	0.88226
-0.55856	0.30712	-0.55856	0.5546	-0.55856	0.73268	-0.55856	0.82461	-0.55856	0.90548
-0.55762	0.31237	-0.55762	0.56809	-0.55762	0.74896	-0.55762	0.86166	-0.55762	0.92689
-0.5566	0.31744	-0.5566	0.57832	-0.5566	0.7645	-0.5566	0.86602	-0.5566	0.94277
-0.55559	0.32441	-0.55559	0.5901	-0.55559	0.78267	-0.55559	0.8829	-0.55559	0.97012
-0.55465	0.33056	-0.55465	0.60274	-0.55465	0.79946	-0.55465	0.91905	-0.55465	0.98554
-0.55363	0.34193	-0.55363	0.62315	-0.55363	0.82311	-0.55363	0.93149	-0.55363	1.02305
-0.55262	0.34341	-0.55262	0.63166	-0.55262	0.83436	-0.55262	0.94232	-0.55262	1.02829
-0.55168	0.35106	-0.55168	0.64622	-0.55168	0.85403	-0.55168	0.98073	-0.55168	1.0642
-0.55067	0.35776	-0.55067	0.65848	-0.55067	0.87322	-0.55067	0.98626	-0.55067	1.07404
-0.54965	0.36632	-0.54965	0.67369	-0.54965	0.89485	-0.54965	1.00903	-0.54965	1.11436
-0.54863	0.37404	-0.54863	0.69014	-0.54863	0.916	-0.54863	1.04753	-0.54863	1.12383
-0.5477	0.37817	-0.5477	0.70268	-0.5477	0.93245	-0.5477	1.04925	-0.5477	1.16116
-0.54668	0.38303	-0.54668	0.71451	-0.54668	0.94973	-0.54668	1.06968	-0.54668	1.16288
-0.54567	0.3919	-0.54567	0.72938	-0.54567	0.97186	-0.54567	1.10847	-0.54567	1.21013
-0.54473	0.39476	-0.54473	0.73847	-0.54473	0.98704	-0.54473	1.1078	-0.54473	1.20746
-0.54371	0.40218	-0.54371	0.75423	-0.54371	1.00741	-0.54371	1.13465	-0.54371	1.25529
-0.5427	0.40723	-0.5427	0.76744	-0.5427	1.02498	-0.5427	1.16727	-0.5427	1.25343
-0.54176	0.41276	-0.54176	0.78003	-0.54176	1.04341	-0.54176	1.16946	-0.54176	1.30193
-0.54074	0.42232	-0.54074	0.79693	-0.54074	1.06706	-0.54074	1.2016	-0.54074	1.30302
-0.53973	0.42685	-0.53973	0.80775	-0.53973	1.08473	-0.53973	1.23169	-0.53973	1.35383
-0.53871	0.43637	-0.53871	0.82561	-0.53871	1.11012	-0.53871	1.23846	-0.53871	1.35302
-0.53778	0.44044	-0.53778	0.83791	-0.53778	1.12857	-0.53778	1.26793	-0.53778	1.40645
-0.53676	0.44764	-0.53676	0.85332	-0.53676	1.1507	-0.53676	1.29945	-0.53676	1.39922
-0.53574	0.45213	-0.53574	0.86333	-0.53574	1.16932	-0.53574	1.29952	-0.53574	1.45704
-0.53481	0.45957	-0.53481	0.87666	-0.53481	1.19135	-0.53481	1.33783	-0.53481	1.44717
-0.53379	0.46648	-0.53379	0.8907	-0.53379	1.21247	-0.53379	1.3657	-0.53379	1.51157
-0.53278	0.47528	-0.53278	0.90846	-0.53278	1.23612	-0.53278	1.37238	-0.53278	1.50134
-0.53184	0.47852	-0.53184	0.91833	-0.53184	1.25238	-0.53184	1.41005	-0.53184	1.56419
-0.53082	0.48546	-0.53082	0.93099	-0.53082	1.27374	-0.53082	1.43682	-0.53082	1.54969
-0.52981	0.4928	-0.52981	0.94365	-0.52981	1.29544	-0.52981	1.44262	-0.52981	1.61824
-0.52887	0.50174	-0.52887	0.96075	-0.52887	1.31969	-0.52887	1.49028	-0.52887	1.60875
-0.52785	0.50518	-0.52785	0.9716	-0.52785	1.33685	-0.52785	1.51069	-0.52785	1.67012
-0.52684	0.51183	-0.52684	0.98533	-0.52684	1.3581	-0.52684	1.51705	-0.52684	1.65998
-0.52582	0.51552	-0.52582	0.99405	-0.52582	1.37595	-0.52582	1.55904	-0.52582	1.71999
-0.52489	0.52554	-0.52489	1.01036	-0.52489	1.40185	-0.52489	1.58646	-0.52489	1.71728
-0.52387	0.52866	-0.52387	1.01945	-0.52387	1.41892	-0.52387	1.59017	-0.52387	1.77414
-0.52285	0.53491	-0.52285	1.03563	-0.52285	1.44042	-0.52285	1.63655	-0.52285	1.76999
-0.52192	0.54246	-0.52192	1.05185	-0.52192	1.46283	-0.52192	1.65939	-0.52192	1.83022
-0.5209	0.54854	-0.5209	1.0651	-0.5209	1.48413	-0.5209	1.66945	-0.5209	1.8275
-0.51989	0.5545	-0.51989	1.07712	-0.51989	1.50501	-0.51989	1.71742	-0.51989	1.88465
-0.51895	0.56149	-0.51895	1.09214	-0.51895	1.52742	-0.51895	1.73757	-0.51895	1.88632
-0.51793	0.56533	-0.51793	1.10451	-0.51793	1.5459	-0.51793	1.74648	-0.51793	1.93669
-0.51692	0.5767	-0.51692	1.1253	-0.51692	1.57437	-0.51692	1.80227	-0.51692	1.9489
-0.5159	0.57684	-0.5159	1.13169	-0.5159	1.58932	-0.5159	1.81236	-0.5159	1.99103
-0.51496	0.58505	-0.51496	1.14755	-0.51496	1.61356	-0.51496	1.82993	-0.51496	2.00359
-0.51395	0.5902	-0.51395	1.1599	-0.51395	1.63402	-0.51395	1.87866	-0.51395	2.04827
-0.51293	0.59713	-0.51293	1.17542	-0.51293	1.65676	-0.51293	1.89394	-0.51293	2.06353
-0.51199	0.60388	-0.51199	1.19089	-0.51199	1.67939	-0.51199	1.91233	-0.51199	2.10619
-0.51098	0.60953	-0.51098	1.20477	-0.51098	1.7003	-0.51098	1.96251	-0.51098	2.1249
-0.50996	0.61611	-0.50996	1.218	-0.50996	1.72243	-0.50996	1.97362	-0.50996	2.16276
-0.50903	0.62431	-0.50903	1.23357	-0.50903	1.74713	-0.50903	1.99816	-0.50903	2.19037
-0.50801	0.62405	-0.50801	1.24096	-0.50801	1.76281	-0.50801	2.04126	-0.50801	2.21691
-0.50699	0.63225	-0.50699	1.25813	-0.50699	1.7877	-0.50699	2.05073	-0.50699	2.24645
-0.50606	0.63631	-0.50606	1.27019	-0.50606	1.80845	-0.50606	2.07386	-0.50606	2.27728
-0.50504	0.64453	-0.50504	1.28581	-0.50504	1.83401	-0.50504	2.1245	-0.50504	2.30705
-0.50403	0.64618	-0.50403	1.29461	-0.50403	1.85248	-0.50403	2.12719	-0.50403	2.335
-0.50301	0.65178	-0.50301	1.3086	-0.50301	1.87504	-0.50301	2.15404	-0.50301	2.3622
-0.50207	0.65819	-0.50207	1.32345	-0.50207	1.89809	-0.50207	2.20103	-0.50207	2.39484
-0.50106	0.66899	-0.50106	1.34384	-0.50106	1.92649	-0.50106	2.21276	-0.50106	2.42822
-0.50004	0.67276	-0.50004	1.35474	-0.50004	1.94611	-0.50004	2.23932	-0.50004	2.45797
-0.4991	0.67793	-0.4991	1.36782	-0.4991	1.96721	-0.4991	2.28307	-0.4991	2.48406
-0.49809	0.67987	-0.49809	1.37805	-0.49809	1.98435	-0.49809	2.28245	-0.49809	2.51181
-0.49707	0.68611	-0.49707	1.39467	-0.49707	2.00667	-0.49707	2.31456	-0.49707	2.54239
-0.49613	0.69744	-0.49613	1.41537	-0.49613	2.03473	-0.49613	2.36256	-0.49613	2.58101
-0.49512	0.70025	-0.49512	1.42631	-0.49512	2.05392	-0.49512	2.36218	-0.49512	2.60485
-0.4941	0.70581	-0.4941	1.4404	-0.4941	2.07524	-0.4941	2.39694	-0.4941	2.63775
-0.49317	0.71076	-0.49317	1.45609	-0.49317	2.0966	-0.49317	2.43716	-0.49317	2.66469
-0.49215	0.72116	-0.49215	1.47707	-0.49215	2.12228	-0.49215	2.44443	-0.49215	2.70308
-0.49113	0.72633	-0.49113	1.49187	-0.49113	2.14309	-0.49113	2.48298	-0.49113	2.73026
-0.49012	0.73573	-0.49012	1.51102	-0.49012	2.1692	-0.49012	2.52514	-0.49012	2.76888
-0.48918	0.73551	-0.48918	1.52015	-0.48918	2.18541	-0.48918	2.5257	-0.48918	2.79082
-0.48817	0.74514	-0.48817	1.5392	-0.48817	2.21145	-0.48817	2.5729	-0.48817	2.83016
-0.48715	0.74579	-0.48715	1.54962	-0.48715	2.22895	-0.48715	2.60223	-0.48715	2.85186
-0.48621	0.7542	-0.48621	1.56671	-0.48621	2.25348	-0.48621	2.60747	-0.48621	2.88929
-0.4852	0.76169	-0.4852	1.58336	-0.4852	2.27906	-0.4852	2.65826	-0.4852	2.91933
-0.48418	0.76536	-0.48418	1.59478	-0.48418	2.29845	-0.48418	2.68544	-0.48418	2.95295
-0.48324	0.76853	-0.48324	1.60694	-0.48324	2.3174	-0.48324	2.68687	-0.48324	2.97703
-0.48223	0.77566	-0.48223	1.62396	-0.48223	2.34091	-0.48223	2.74099	-0.48223	3.01517
-0.48121	0.78064	-0.48121	1.63822	-0.48121	2.36146	-0.48121	2.76841	-0.48121	3.04188
-0.4802	0.79602	-0.4802	1.66268	-0.4802	2.3937	-0.4802	2.78486	-0.4802	3.08956
-0.47926	0.79104	-0.47926	1.66528	-0.47926	2.4039	-0.47926	2.82682	-0.47926	3.10506
-0.47824	0.797	-0.47824	1.68104	-0.47824	2.42684	-0.47824	2.85352	-0.47824	3.14153
-0.47723	0.80127	-0.47723	1.69577	-0.47723	2.44822	-0.47723	2.85949	-0.47723	3.16919
-0.47629	0.8094	-0.47629	1.71356	-0.47629	2.47397	-0.47629	2.91742	-0.47629	3.20758
-0.47528	0.81581	-0.47528	1.72872	-0.47528	2.49851	-0.47528	2.94269	-0.47528	3.23881
-0.47426	0.81839	-0.47426	1.73904	-0.47426	2.51903	-0.47426	2.94985	-0.47426	3.27004
-0.47332	0.82208	-0.47332	1.75211	-0.47332	2.54334	-0.47332	3.00421	-0.47332	3.29937
-0.47231	0.83231	-0.47231	1.77416	-0.47231	2.57171	-0.47231	3.0321	-0.47231	3.33823
-0.47129	0.83384	-0.47129	1.78527	-0.47129	2.59055	-0.47129	3.04044	-0.47129	3.36756
-0.47035	0.84416	-0.47035	1.80461	-0.47035	2.61916	-0.47035	3.10363	-0.47035	3.40451
-0.46934	0.84411	-0.46934	1.812	-0.46934	2.63656	-0.46934	3.11722	-0.46934	3.43479
-0.46832	0.84907	-0.46832	1.8265	-0.46832	2.65969	-0.46832	3.13128	-0.46832	3.46292
-0.46731	0.85014	-0.46731	1.83603	-0.46731	2.679	-0.46731	3.1835	-0.46731	3.49702
-0.46637	0.85603	-0.46637	1.85055	-0.46637	2.70356	-0.46637	3.19995	-0.46637	3.52253
-0.46535	0.86052	-0.46535	1.86238	-0.46535	2.72811	-0.46535	3.21711	-0.46535	3.56378
-0.46434	0.86853	-0.46434	1.8779	-0.46434	2.75577	-0.46434	3.27815	-0.46434	3.58857
-0.4634	0.86757	-0.4634	1.8836	-0.4634	2.77413	-0.4634	3.28339	-0.4634	3.62743
-0.46238	0.8727	-0.46238	1.89738	-0.46238	2.79821	-0.46238	3.30533	-0.46238	3.64532
-0.46137	0.87794	-0.46137	1.91071	-0.46137	2.82301	-0.46137	3.36374	-0.46137	3.69658
-0.46043	0.88643	-0.46043	1.92651	-0.46043	2.8509	-0.46043	3.37614	-0.46043	3.7135
-0.45942	0.88648	-0.45942	1.93216	-0.45942	2.86902	-0.45942	3.39807	-0.45942	3.76286
-0.4584	0.89165	-0.4584	1.94482	-0.4584	2.89334	-0.4584	3.45434	-0.4584	3.77311
-0.45738	0.89189	-0.45738	1.95205	-0.45738	2.91241	-0.45738	3.4553	-0.45738	3.82651
-0.45645	0.90221	-0.45645	1.97022	-0.45645	2.94389	-0.45645	3.49177	-0.45645	3.83915
-0.45543	0.90183	-0.45543	1.97513	-0.45543	2.9632	-0.45543	3.5397	-0.45543	3.89542
-0.45442	0.9067	-0.45442	1.98695	-0.45442	2.98918	-0.45442	3.54446	-0.45442	3.89828
-0.45348	0.91273	-0.45348	2.00102	-0.45348	3.01589	-0.45348	3.5776	-0.45348	3.96575
-0.45246	0.91683	-0.45246	2.0132	-0.45246	3.04068	-0.45246	3.62863	-0.45246	3.96408
-0.45145	0.92069	-0.45145	2.02524	-0.45145	3.06548	-0.45145	3.63125	-0.45145	4.03298
-0.45051	0.91957	-0.45051	2.03201	-0.45051	3.08384	-0.45051	3.65962	-0.45051	4.02321
-0.44949	0.92327	-0.44949	2.04384	-0.44949	3.10577	-0.44949	3.7073	-0.44949	4.09521
-0.44848	0.92777	-0.44848	2.05617	-0.44848	3.1289	-0.44848	3.70945	-0.44848	4.08735
-0.44754	0.93066	-0.44754	2.06711	-0.44754	3.15036	-0.44754	3.74569	-0.44754	4.16221
-0.44652	0.93316	-0.44652	2.077	-0.44652	3.17253	-0.44652	3.79004	-0.44652	4.14933
-0.44551	0.93762	-0.44551	2.08962	-0.44551	3.19637	-0.44551	3.7917	-0.44551	4.22897
-0.44449	0.9385	-0.44449	2.0976	-0.44449	3.21759	-0.44449	3.82985	-0.44449	4.21061
-0.44356	0.95145	-0.44356	2.1193	-0.44356	3.25073	-0.44356	3.88326	-0.44356	4.30288
-0.44254	0.94649	-0.44254	2.12154	-0.44254	3.26527	-0.44254	3.87467	-0.44254	4.2757
-0.44153	0.95414	-0.44153	2.13763	-0.44153	3.29341	-0.44153	3.92522	-0.44153	4.36534
-0.44059	0.95638	-0.44059	2.14743	-0.44059	3.31415	-0.44059	3.96241	-0.44059	4.34293
-0.43957	0.96072	-0.43957	2.15909	-0.43957	3.33751	-0.43957	3.96289	-0.43957	4.43067
-0.43856	0.96394	-0.43856	2.16951	-0.43856	3.35969	-0.43856	4.01296	-0.43856	4.40826
-0.43762	0.96575	-0.43762	2.17893	-0.43762	3.38138	-0.43762	4.04514	-0.43762	4.49313
-0.4366	0.96862	-0.4366	2.1893	-0.4366	3.40403	-0.4366	4.04443	-0.4366	4.47311
-0.43559	0.97593	-0.43559	2.20539	-0.43559	3.43288	-0.43559	4.1038	-0.43559	4.56132
-0.43457	0.97257	-0.43457	2.20835	-0.43457	3.45053	-0.43457	4.12478	-0.43457	4.53796
-0.43363	0.98075	-0.43363	2.22518	-0.43363	3.48009	-0.43363	4.13169	-0.43363	4.62403
-0.43262	0.98285	-0.43262	2.23515	-0.43262	3.50346	-0.43262	4.18939	-0.43262	4.61044
-0.4316	0.9852	-0.4316	2.25193	-0.4316	3.53254	-0.4316	4.22158	-0.4316	4.69245
-0.43067	0.98793	-0.43067	2.25637	-0.43067	3.54876	-0.43067	4.21943	-0.43067	4.67767
-0.42965	0.98926	-0.42965	2.26566	-0.42965	3.56974	-0.42965	4.27713	-0.42965	4.74848
-0.42863	0.991	-0.42863	2.27537	-0.42863	3.59048	-0.42863	4.30073	-0.42863	4.74157
-0.4277	0.99333	-0.4277	2.29354	-0.4277	3.61909	-0.4277	4.31337	-0.4277	4.81596
-0.42668	0.9963	-0.42668	2.299	-0.42668	3.63649	-0.42668	4.3682	-0.42668	4.80976
-0.42567	0.99677	-0.42567	2.30794	-0.42567	3.65819	-0.42567	4.38704	-0.42567	4.87127
-0.42473	0.99777	-0.42473	2.316	-0.42473	3.67965	-0.42473	4.39348	-0.42473	4.87341
-0.42371	1.00397	-0.42371	2.33144	-0.42371	3.70754	-0.42371	4.45832	-0.42371	4.93469
-0.4227	1.00538	-0.4227	2.34096	-0.4227	3.729	-0.4227	4.4743	-0.4227	4.94279
-0.42168	1.01134	-0.42168	2.35731	-0.42168	3.75523	-0.42168	4.48884	-0.42168	5.00025
-0.42074	1.00745	-0.42074	2.3601	-0.42074	3.76882	-0.42074	4.54153	-0.42074	5.00741
-0.41973	1.01365	-0.41973	2.37517	-0.41973	3.79337	-0.41973	4.56013	-0.41973	5.0589
-0.41871	1.01022	-0.41871	2.37889	-0.41871	3.8072	-0.41871	4.56657	-0.41871	5.07321
-0.41778	1.01482	-0.41778	2.3916	-0.41778	3.83009	-0.41778	4.62903	-0.41778	5.11708
-0.41676	1.02059	-0.41676	2.40435	-0.41676	3.85417	-0.41676	4.6431	-0.41676	5.14688
-0.41574	1.01928	-0.41574	2.40898	-0.41574	3.87229	-0.41574	4.65717	-0.41574	5.1793
-0.41481	1.01849	-0.41481	2.41406	-0.41481	3.88969	-0.41481	4.71344	-0.41481	5.20577
-0.41379	1.02221	-0.41379	2.42424	-0.41379	3.91234	-0.41379	4.72202	-0.41379	5.24249
-0.41278	1.02412	-0.41278	2.43237	-0.41278	3.93213	-0.41278	4.74324	-0.41278	5.2711
-0.41176	1.02516	-0.41176	2.45492	-0.41176	3.96623	-0.41176	4.81667	-0.41176	5.32021
-0.41082	1.02626	-0.41082	2.44698	-0.41082	3.9698	-0.41082	4.80189	-0.41082	5.33428
-0.40981	1.02803	-0.40981	2.45471	-0.40981	3.98864	-0.40981	4.82788	-0.40981	5.36933
-0.40879	1.02774	-0.40879	2.45971	-0.40879	4.00437	-0.40879	4.88033	-0.40879	5.39579
-0.40785	1.03256	-0.40785	2.4708	-0.40785	4.02559	-0.40785	4.88176	-0.40785	5.43298
-0.40684	1.03523	-0.40684	2.47953	-0.40684	4.04538	-0.40684	4.91085	-0.40684	5.46279
-0.40582	1.03325	-0.40582	2.48203	-0.40582	4.05992	-0.40582	4.95877	-0.40582	5.49283
-0.40488	1.0323	-0.40488	2.48539	-0.40488	4.07566	-0.40488	4.95233	-0.40488	5.51858
-0.40387	1.03981	-0.40387	2.49877	-0.40387	4.10046	-0.40387	4.98952	-0.40387	5.55887
-0.40285	1.03499	-0.40285	2.49834	-0.40285	4.11166	-0.40285	5.03125	-0.40285	5.58009
-0.40192	1.04014	-0.40192	2.50861	-0.40192	4.13241	-0.40192	5.03077	-0.40192	5.61728
-0.4009	1.03637	-0.4009	2.51497	-0.4009	4.14433	-0.4009	5.0589	-0.4009	5.64017
-0.39988	1.03573	-0.39988	2.51544	-0.39988	4.1572	-0.39988	5.10182	-0.39988	5.6695
-0.39887	1.0414	-0.39887	2.52713	-0.39887	4.17914	-0.39887	5.10206	-0.39887	5.70287
-0.39793	1.03785	-0.39793	2.52689	-0.39793	4.18939	-0.39793	5.13377	-0.39793	5.73053
-0.39692	1.04388	-0.39692	2.53857	-0.39692	4.2118	-0.39692	5.1824	-0.39692	5.76415
-0.3959	1.04143	-0.3959	2.53952	-0.3959	4.22491	-0.3959	5.17263	-0.3959	5.79419
-0.39496	1.04431	-0.39496	2.54644	-0.39496	4.2447	-0.39496	5.21626	-0.39496	5.82375
-0.39395	1.04322	-0.39395	2.54715	-0.39395	4.25877	-0.39395	5.25107	-0.39395	5.85499
-0.39293	1.04658	-0.39293	2.55526	-0.39293	4.27975	-0.39293	5.24702	-0.39293	5.88407
-0.39199	1.04949	-0.39199	2.56098	-0.39199	4.29858	-0.39199	5.29398	-0.39199	5.92031
-0.39098	1.04655	-0.39098	2.56718	-0.39098	4.3179	-0.39098	5.3288	-0.39098	5.94893
-0.38996	1.04496	-0.38996	2.56003	-0.38996	4.3241	-0.38996	5.31067	-0.38996	5.97301
-0.38895	1.0452	-0.38895	2.56217	-0.38895	4.3384	-0.38895	5.35955	-0.38895	5.9978
-0.38801	1.04622	-0.38801	2.56504	-0.38801	4.35342	-0.38801	5.38482	-0.38801	6.02999
-0.38699	1.05068	-0.38699	2.57219	-0.38699	4.37178	-0.38699	5.38172	-0.38699	6.05979
-0.38598	1.04691	-0.38598	2.56885	-0.38598	4.3806	-0.38598	5.43084	-0.38598	6.08721
-0.38504	1.0492	-0.38504	2.5729	-0.38504	4.39753	-0.38504	5.45492	-0.38504	6.1151
-0.38402	1.0452	-0.38402	2.57028	-0.38402	4.40706	-0.38402	5.44467	-0.38402	6.14085
-0.38301	1.05251	-0.38301	2.58292	-0.38301	4.43115	-0.38301	5.50999	-0.38301	6.17733
-0.38207	1.04713	-0.38207	2.58053	-0.38207	4.43854	-0.38207	5.52382	-0.38207	6.20022
-0.38106	1.04665	-0.38106	2.58339	-0.38106	4.45141	-0.38106	5.51953	-0.38106	6.22883
-0.38004	1.04758	-0.38004	2.58721	-0.38004	4.46524	-0.38004	5.57675	-0.38004	6.25577
-0.3791	1.04713	-0.3791	2.58912	-0.3791	4.47692	-0.3791	5.59082	-0.3791	6.28629
-0.37809	1.04584	-0.37809	2.59031	-0.37809	4.48765	-0.37809	5.58772	-0.37809	6.30798
-0.37707	1.04703	-0.37707	2.59484	-0.37707	4.50029	-0.37707	5.64446	-0.37707	6.34303
-0.37606	1.04438	-0.37606	2.59436	-0.37606	4.50863	-0.37606	5.65233	-0.37606	6.35901
-0.37512	1.05502	-0.37512	2.60867	-0.37512	4.53271	-0.37512	5.6652	-0.37512	6.40788
-0.3741	1.04603	-0.3741	2.60008	-0.3741	4.5339	-0.3741	5.71074	-0.3741	6.41384
-0.37309	1.05116	-0.37309	2.60867	-0.37309	4.55107	-0.37309	5.72409	-0.37309	6.46009
-0.37215	1.0493	-0.37215	2.6101	-0.37215	4.56085	-0.37215	5.72552	-0.37215	6.46939
-0.37113	1.04922	-0.37113	2.61296	-0.37113	4.57205	-0.37113	5.78131	-0.37113	6.51517
-0.37012	1.04837	-0.37012	2.61439	-0.37012	4.58111	-0.37012	5.78537	-0.37012	6.52041
-0.36918	1.0462	-0.36918	2.61367	-0.36918	4.58898	-0.36918	5.79037	-0.36918	6.56905
-0.36817	1.04493	-0.36817	2.61534	-0.36817	4.59756	-0.36817	5.84473	-0.36817	6.56786
-0.36715	1.04877	-0.36715	2.62226	-0.36715	4.61234	-0.36715	5.84926	-0.36715	6.62675
-0.36621	1.04126	-0.36621	2.61582	-0.36621	4.61449	-0.36621	5.85189	-0.36621	6.61388
-0.3652	1.04605	-0.3652	2.62249	-0.3652	4.63166	-0.3652	5.91149	-0.3652	6.67873
-0.36418	1.04493	-0.36418	2.62226	-0.36418	4.64215	-0.36418	5.9041	-0.36418	6.66847
-0.36317	1.04423	-0.36317	2.62404	-0.36317	4.65907	-0.36317	5.92532	-0.36317	6.7369
-0.36223	1.04336	-0.36223	2.62559	-0.36223	4.66408	-0.36223	5.96991	-0.36223	6.71687
-0.36121	1.04257	-0.36121	2.62583	-0.36121	4.67314	-0.36121	5.95775	-0.36121	6.78268
-0.3602	1.0414	-0.3602	2.62631	-0.3602	4.68363	-0.3602	5.97587	-0.3602	6.76384
-0.35926	1.04151	-0.35926	2.62893	-0.35926	4.70175	-0.35926	6.0307	-0.35926	6.8418
-0.35824	1.04183	-0.35824	2.63132	-0.35824	4.70652	-0.35824	6.01306	-0.35824	6.81629
-0.35723	1.04021	-0.35723	2.63227	-0.35723	4.7151	-0.35723	6.03285	-0.35723	6.88687
-0.35629	1.03797	-0.35629	2.6337	-0.35629	4.72393	-0.35629	6.07529	-0.35629	6.86088
-0.35528	1.03382	-0.35528	2.63728	-0.35528	4.72965	-0.35528	6.05812	-0.35528	6.93312
-0.35426	1.03997	-0.35426	2.64252	-0.35426	4.74896	-0.35426	6.09126	-0.35426	6.91357
-0.35324	1.03463	-0.35324	2.64061	-0.35324	4.75468	-0.35324	6.12798	-0.35324	6.98843
-0.35231	1.03034	-0.35231	2.64061	-0.35231	4.76255	-0.35231	6.1101	-0.35231	6.9541
-0.35129	1.0244	-0.35129	2.64306	-0.35129	4.76851	-0.35129	6.13322	-0.35129	7.0323
-0.35028	1.02107	-0.35028	2.6461	-0.35028	4.78115	-0.35028	6.17304	-0.35028	7.00107
-0.34934	1.01139	-0.34934	2.64491	-0.34934	4.78663	-0.34934	6.15349	-0.34934	7.08237
-0.34832	1.00462	-0.34832	2.65087	-0.34832	4.7995	-0.34832	6.18806	-0.34832	7.04756
-0.34731	0.98769	-0.34731	2.64491	-0.34731	4.7995	-0.34731	6.21166	-0.34731	7.12457
-0.34637	0.9813	-0.34637	2.65277	-0.34637	4.81476	-0.34637	6.20117	-0.34637	7.09214
-0.34535	0.96518	-0.34535	2.64729	-0.34535	4.81739	-0.34535	6.22883	-0.34535	7.16915
-0.34434	0.95584	-0.34434	2.65134	-0.34434	4.82978	-0.34434	6.2603	-0.34434	7.13816
-0.3434	0.957	-0.3434	2.65659	-0.3434	4.84457	-0.3434	6.24838	-0.3434	7.22137
-0.34238	0.96068	-0.34238	2.65325	-0.34238	4.84957	-0.34238	6.28438	-0.34238	7.18513
-0.34137	0.96492	-0.34137	2.64896	-0.34137	4.85315	-0.34137	6.30107	-0.34137	7.25213
-0.34035	0.97443	-0.34035	2.64967	-0.34035	4.86173	-0.34035	6.28462	-0.34035	7.22375
-0.33942	0.97436	-0.33942	2.64801	-0.33942	4.86745	-0.33942	6.32777	-0.33942	7.28932
-0.3384	0.99372	-0.3384	2.64801	-0.3384	4.88796	-0.3384	6.35805	-0.3384	7.28002
-0.33738	0.98905	-0.33738	2.64789	-0.33738	4.87818	-0.33738	6.32658	-0.33738	7.32818
-0.33645	1.00707	-0.33645	2.64801	-0.33645	4.88653	-0.33645	6.37736	-0.33645	7.3103
-0.33543	1.00869	-0.33543	2.64753	-0.33543	4.89273	-0.33543	6.38976	-0.33543	7.36967
-0.33442	1.01401	-0.33442	2.65206	-0.33442	4.90417	-0.33442	6.40883	-0.33442	7.36108
-0.33348	1.01778	-0.33348	2.65397	-0.33348	4.91418	-0.33348	6.43268	-0.33348	7.41687
-0.33246	1.01308	-0.33246	2.64658	-0.33246	4.91395	-0.33246	6.43554	-0.33246	7.40352
-0.33145	1.00752	-0.33145	2.64085	-0.33145	4.91561	-0.33145	6.45264	-0.33145	7.44548
-0.33043	1.00955	-0.33043	2.64538	-0.33043	4.9273	-0.33043	6.47249	-0.33043	7.4493
-0.32949	1.00176	-0.32949	2.63728	-0.32949	4.9261	-0.32949	6.46987	-0.32949	7.48315
-0.32848	1.00054	-0.32848	2.64109	-0.32848	4.93755	-0.32848	6.49174	-0.32848	7.49269
-0.32746	0.98104	-0.32746	2.6337	-0.32746	4.93826	-0.32746	6.51016	-0.32746	7.52178
-0.32652	0.94418	-0.32652	2.63203	-0.32652	4.94589	-0.32652	6.51445	-0.32652	7.53465
-0.32551	0.9272	-0.32551	2.61868	-0.32551	4.94613	-0.32551	6.53347	-0.32551	7.55873
-0.32449	0.92789	-0.32449	2.61773	-0.32449	4.95567	-0.32449	6.55475	-0.32449	7.57709
-0.32356	0.91747	-0.32356	2.612	-0.32356	4.9633	-0.32356	6.55451	-0.32356	7.6026
-0.32254	0.91828	-0.32254	2.6089	-0.32254	4.97307	-0.32254	6.55499	-0.32254	7.62382
-0.32152	0.91542	-0.32152	2.59007	-0.32152	4.96926	-0.32152	6.57126	-0.32152	7.63693
-0.32059	0.91619	-0.32059	2.56527	-0.32059	4.97522	-0.32059	6.58765	-0.32059	7.65386
-0.31957	0.91547	-0.31957	2.54191	-0.31957	4.98023	-0.31957	6.58789	-0.31957	7.67603
[truncated: 422 more rows]

## Sheet: Figure 1h
	1.3 um		6.7 um		13.4 um		26.8 um
Scan rate (mV/s)	capacitance (mF/cm2)	s.d.	capacitance (mF/cm2)	s.d.	capacitance (mF/cm2)	s.d.	capacitance (mF/cm2)	s.d.
10	56.75	0.21213	126.25	2.35702	166.042	3.83016	321.042	1.47314
25	45.1429	0	104.417	0.58926	166.056	4.09041	244.083	6.01041
50	26.9583	0.88388	91.5833	0.11785	154.639	5.85966	185.25	6.59966
75	22.5833	0.27499	84	0.07857	144.222	3.56076	152.528	7.66032
100	20.4167	0.2357	77.6458	0.20624	131.375	0.41667	133.208	0

## Sheet: Figure 1i
time (s)	Current (mA/cm2)	Voltage (V)
0	-14.8619	-0.70004
0.01	-13.9058	-0.70004
0.02	-13.5053	-0.70004
0.03	-13.2621	-0.70004
0.04	-13.0856	-0.70004
0.05	-12.9474	-0.70004
0.06	-12.8329	-0.70004
0.07	-12.728	-0.70004
0.08	-12.635	-0.70004
0.09	-12.5492	-0.70004
0.1	-12.4729	-0.70004
0.11	-12.4014	-0.70004
0.12	-12.3346	-0.70004
0.13	-12.2726	-0.70004
0.14	-12.213	-0.70004
0.15	-12.1493	-0.70004
0.16	-12.0978	-0.70004
0.17	-12.0479	-0.70004
0.18	-12.0014	-0.70004
0.19	-11.9559	-0.70004
0.2	-11.9128	-0.70004
0.21	-11.8667	-0.70004
0.22	-11.8257	-0.70004
0.23	-11.7852	-0.70004
0.24	-11.7456	-0.70004
0.25	-11.7056	-0.70004
0.26	-11.6672	-0.70004
0.27	-11.6278	-0.70004
0.28	-11.5897	-0.70004
0.29	-11.5506	-0.70004
0.3	-11.5124	-0.70004
0.31	-11.4741	-0.70004
0.32	-11.4364	-0.70004
0.33	-11.3985	-0.70004
0.34	-11.3615	-0.70004
0.35	-11.3243	-0.70004
0.36	-11.2879	-0.70004
0.37	-11.2507	-0.70004
0.38	-11.2154	-0.70004
0.39	-11.1799	-0.70004
0.4	-11.1455	-0.70004
0.41	-11.1109	-0.70004
0.42	-11.0773	-0.70004
0.43	-11.0442	-0.70004
0.44	-11.0115	-0.70004
0.45	-10.9784	-0.70004
0.46	-10.9462	-0.70004
0.47	-10.9133	-0.70004
0.48	-10.8816	-0.70004
0.49	-10.8492	-0.70004
0.5	-10.8177	-0.70004
0.51	-10.7855	-0.70004
0.52	-10.7543	-0.70004
0.53	-10.7221	-0.70004
0.54	-10.6906	-0.70004
0.55	-10.6589	-0.70004
0.56	-10.6281	-0.70004
0.57	-10.5971	-0.70004
0.58	-10.5662	-0.70004
0.59	-10.5347	-0.70004
0.6	-10.5039	-0.70004
0.61	-10.4729	-0.70004
0.62	-10.4422	-0.70004
0.63	-10.4114	-0.70004
0.64	-10.3816	-0.70004
0.65	-10.3516	-0.70004
0.66	-10.3218	-0.70004
0.67	-10.292	-0.70004
0.68	-10.2629	-0.70004
0.69	-10.2324	-0.70004
0.7	-10.2023	-0.70004
0.71	-10.1716	-0.70004
0.72	-10.141	-0.70004
0.73	-10.1101	-0.70004
0.74	-10.0795	-0.70004
0.75	-10.0478	-0.70004
0.76	-10.0173	-0.70004
0.77	-9.98584	-0.70004
0.78	-9.95533	-0.70004
0.79	-9.92385	-0.70004
0.8	-9.89357	-0.70004
0.81	-9.86306	-0.70004
0.82	-9.83302	-0.70004
0.83	-9.80178	-0.70004
0.84	-9.7715	-0.70004
0.85	-9.73956	-0.70004
0.86	-9.70904	-0.70004
0.87	-9.6778	-0.70004
0.88	-9.64729	-0.70004
0.89	-9.61605	-0.70004
0.9	-9.58554	-0.70004
0.91	-9.55335	-0.70004
0.92	-9.52235	-0.70004
0.93	-9.48993	-0.70004
0.94	-9.45822	-0.70004
0.95	-9.42484	-0.70004
0.96	-9.39266	-0.70004
0.97	-9.35951	-0.70004
0.98	-9.32781	-0.70004
0.99	-9.29419	-0.70004
1	-9.26105	-0.70004
1.01	-9.22767	-0.70004
1.02	-9.19596	-0.70004
1.03	-9.16282	-0.70004
1.04	-9.13063	-0.70004
1.05	-9.09678	-0.70004
1.06	-9.06459	-0.70004
1.07	-9.03097	-0.70004
1.08	-8.99878	-0.70004
1.09	-8.96398	-0.70004
1.1	-8.93179	-0.70004
1.11	-8.89793	-0.70004
1.12	-8.86527	-0.70004
1.13	-8.8307	-0.70004
1.14	-8.79804	-0.70004
1.15	-8.76323	-0.70004
1.16	-8.73056	-0.70004
1.17	-8.69623	-0.70004
1.18	-8.66285	-0.70004
1.19	-8.62852	-0.70004
1.2	-8.59538	-0.70004
1.21	-8.56081	-0.70004
1.22	-8.52791	-0.70004
1.23	-8.49358	-0.70004
1.24	-8.46115	-0.70004
1.25	-8.42706	-0.70004
1.26	-8.39463	-0.70004
1.27	-8.36101	-0.70004
1.28	-8.32811	-0.70004
1.29	-8.29378	-0.70004
1.3	-8.26135	-0.70004
1.31	-8.22726	-0.70004
1.32	-8.19388	-0.70004
1.33	-8.15931	-0.70004
1.34	-8.12712	-0.70004
1.35	-8.09398	-0.70004
1.36	-8.06108	-0.70004
1.37	-8.02675	-0.70004
1.38	-7.99385	-0.70004
1.39	-7.95999	-0.70004
1.4	-7.92733	-0.70004
1.41	-7.89395	-0.70004
1.42	-7.862	-0.70004
1.43	-7.82791	-0.70004
1.44	-7.79524	-0.70004
1.45	-7.76163	-0.70004
1.46	-7.72968	-0.70004
1.47	-7.6963	-0.70004
1.48	-7.66387	-0.70004
1.49	-7.6305	-0.70004
1.5	-7.5995	-0.70004
1.51	-7.56588	-0.70004
1.52	-7.53322	-0.70004
1.53	-7.50032	-0.70004
1.54	-7.46789	-0.70004
1.55	-7.43452	-0.70004
1.56	-7.40161	-0.70004
1.57	-7.36824	-0.70004
1.58	-7.33653	-0.70004
1.59	-7.30291	-0.70004
1.6	-7.26929	-0.70004
1.61	-7.23663	-0.70004
1.62	-7.19967	-0.70004
1.63	-7.16605	-0.70004
1.64	-7.13339	-0.70004
1.65	-7.10049	-0.70004
1.66	-7.06759	-0.70004
1.67	-7.03421	-0.70004
1.68	-7.00155	-0.70004
1.69	-6.96817	-0.70004
1.7	-6.93383	-0.70004
1.71	-6.90117	-0.70004
1.72	-6.86684	-0.70004
1.73	-6.8337	-0.70004
1.74	-6.80008	-0.70004
1.75	-6.76742	-0.70004
1.76	-6.73309	-0.70004
1.77	-6.70042	-0.70004
1.78	-6.66609	-0.70004
1.79	-6.63295	-0.70004
1.8	-6.59862	-0.70004
1.81	-6.56548	-0.70004
1.82	-6.53019	-0.70004
1.83	-6.49872	-0.70004
1.84	-6.46248	-0.70004
1.85	-6.42958	-0.70004
1.86	-6.39405	-0.70004
1.87	-6.36139	-0.70004
1.88	-6.32658	-0.70004
1.89	-6.29439	-0.70004
1.9	-6.25863	-0.70004
1.91	-6.22597	-0.70004
1.92	-6.18973	-0.70004
1.93	-6.15802	-0.70004
1.94	-6.12273	-0.70004
1.95	-6.09055	-0.70004
1.96	-6.05431	-0.70004
1.97	-6.02307	-0.70004
1.98	-5.98636	-0.70004
1.99	-5.9556	-0.70004
2	-5.91817	-0.70004
2.01	-5.88813	-0.70004
2.02	-5.85069	-0.70004
2.03	-5.82042	-0.70004
2.04	-5.78418	-0.70004
2.05	-5.75509	-0.70004
2.06	-5.71885	-0.70004
2.07	-5.68952	-0.70004
2.08	-5.65233	-0.70004
2.09	-5.62443	-0.70004
2.1	-5.58939	-0.70004
2.11	-5.56078	-0.70004
2.12	-5.52454	-0.70004
2.13	-5.49783	-0.70004
2.14	-5.46112	-0.70004
2.15	-5.43442	-0.70004
2.16	-5.39794	-0.70004
2.17	-5.37219	-0.70004
2.18	-5.33666	-0.70004
2.19	-5.31044	-0.70004
2.2	-5.27515	-0.70004
2.21	-5.25059	-0.70004
2.22	-5.21554	-0.70004
2.23	-5.1917	-0.70004
2.24	-5.15594	-0.70004
2.25	-5.13281	-0.70004
2.26	-5.098	-0.70004
2.27	-5.07583	-0.70004
2.28	-5.04126	-0.70004
2.29	-5.01956	-0.70004
2.3	-4.98428	-0.70004
2.31	-4.96425	-0.70004
2.32	-4.92968	-0.70004
2.33	-4.91037	-0.70004
2.34	-4.87699	-0.70004
2.35	-4.85792	-0.70004
2.36	-4.82454	-0.70004
2.37	-4.80594	-0.70004
2.38	-4.77232	-0.70004
2.39	-4.75444	-0.70004
2.4	-4.7213	-0.70004
2.41	-4.70438	-0.70004
2.42	-4.67099	-0.70004
2.43	-4.65478	-0.70004
2.44	-4.62069	-0.70004
2.45	-4.60591	-0.70004
2.46	-4.57324	-0.70004
2.47	-4.55894	-0.70004
2.48	-4.52627	-0.70004
2.49	-4.51268	-0.70004
2.5	-4.47978	-0.70004
2.51	-4.4681	-0.70004
2.52	-4.43568	-0.70004
2.53	-4.42423	-0.70004
2.54	-4.39204	-0.70004
2.55	-4.3806	-0.70004
2.56	-4.34889	-0.70004
2.57	-4.33864	-0.70004
2.58	-4.30621	-0.70004
2.59	-4.29715	-0.70004
2.6	-4.26544	-0.70004
2.61	-4.25638	-0.70004
2.62	-4.22444	-0.70004
2.63	-4.21657	-0.70004
2.64	-4.1851	-0.70004
2.65	-4.17771	-0.70004
2.66	-4.14719	-0.70004
2.67	-4.14004	-0.70004
2.68	-4.10904	-0.70004
2.69	-4.10284	-0.70004
2.7	-4.07185	-0.70004
2.71	-4.0666	-0.70004
2.72	-4.03489	-0.70004
2.73	-4.02941	-0.70004
2.74	-3.99817	-0.70004
2.75	-3.99317	-0.70004
2.76	-3.96241	-0.70004
2.77	-3.95907	-0.70004
2.78	-3.92832	-0.70004
2.79	-3.92498	-0.70004
2.8	-3.89422	-0.70004
2.81	-3.89256	-0.70004
2.82	-3.86108	-0.70004
2.83	-3.86013	-0.70004
2.84	-3.82914	-0.70004
2.85	-3.82818	-0.70004
2.86	-3.79671	-0.70004
2.87	-3.796	-0.70004
2.88	-3.765	-0.70004
2.89	-3.76572	-0.70004
2.9	-3.73425	-0.70004
2.91	-3.73568	-0.70004
2.92	-3.7042	-0.70004
2.93	-3.70587	-0.70004
2.94	-3.67583	-0.70004
2.95	-3.67798	-0.70004
2.96	-3.64627	-0.70004
2.97	-3.64841	-0.70004
2.98	-3.61694	-0.70004
2.99	-3.61957	-0.70004
3	-3.58833	-0.70004
3.01	-3.59119	-0.70004
3.02	-3.55972	-0.70004
3.03	-3.56425	-0.70004
3.04	-3.52015	-0.70004
3.05	-3.52181	-0.70004
3.06	-3.48987	-0.70004
3.07	-3.49702	-0.70004
3.08	-3.46507	-0.70004
3.09	-3.47246	-0.70004
3.1	-3.44028	-0.70004
3.11	-3.44814	-0.70004
3.12	-3.41619	-0.70004
3.13	-3.42501	-0.70004
3.14	-3.39235	-0.70004
3.15	-3.40117	-0.70004
3.16	-3.36779	-0.70004
3.17	-3.37661	-0.70004
3.18	-3.34204	-0.70004
3.19	-3.35253	-0.70004
3.2	-3.31963	-0.70004
3.21	-3.32869	-0.70004
3.22	-3.29555	-0.70004
3.23	-3.30437	-0.70004
3.24	-3.27219	-0.70004
3.25	-3.28244	-0.70004
3.26	-3.25168	-0.70004
3.27	-3.26027	-0.70004
3.28	-3.22927	-0.70004
3.29	-3.23857	-0.70004
3.3	-3.20734	-0.70004
3.31	-3.21664	-0.70004
3.32	-3.18636	-0.70004
3.33	-3.19518	-0.70004
3.34	-3.16418	-0.70004
3.35	-3.17277	-0.70004
3.36	-3.14201	-0.70004
3.37	-3.15107	-0.70004
3.38	-3.12151	-0.70004
3.39	-3.12985	-0.70004
3.4	-3.10148	-0.70004
3.41	-3.10959	-0.70004
3.42	-3.08121	-0.70004
3.43	-3.08956	-0.70004
3.44	-3.06095	-0.70004
3.45	-3.06906	-0.70004
3.46	-3.04164	-0.70004
3.47	-3.04927	-0.70004
3.48	-3.0228	-0.70004
3.49	-3.02995	-0.70004
3.5	-3.00421	-0.70004
3.51	-3.01088	-0.70004
3.52	-2.98465	-0.70004
3.53	-2.99157	-0.70004
3.54	-2.9663	-0.70004
3.55	-2.9725	-0.70004
3.56	-2.94746	-0.70004
3.57	-2.95342	-0.70004
3.58	-2.92887	-0.70004
3.59	-2.9353	-0.70004
3.6	-2.91051	-0.70004
3.61	-2.91575	-0.70004
3.62	-2.89167	-0.70004
3.63	-2.89835	-0.70004
3.64	-2.87522	-0.70004
3.65	-2.88047	-0.70004
3.66	-2.85758	-0.70004
3.67	-2.86402	-0.70004
3.68	-2.84089	-0.70004
3.69	-2.84661	-0.70004
3.7	-2.82348	-0.70004
3.71	-2.82921	-0.70004
3.72	-2.80655	-0.70004
3.73	-2.8118	-0.70004
3.74	-2.78986	-0.70004
3.75	-2.79463	-0.70004
3.76	-2.77318	-0.70004
3.77	-2.77818	-0.70004
3.78	-2.75696	-0.70004
3.79	-2.76221	-0.70004
3.8	-2.74147	-0.70004
3.81	-2.74576	-0.70004
3.82	-2.72573	-0.70004
3.83	-2.72954	-0.70004
3.84	-2.71023	-0.70004
3.85	-2.71357	-0.70004
3.86	-2.69521	-0.70004
3.87	-2.6995	-0.70004
3.88	-2.68067	-0.70004
3.89	-2.68377	-0.70004
3.9	-2.66565	-0.70004
3.91	-2.66803	-0.70004
3.92	-2.65039	-0.70004
3.93	-2.65254	-0.70004
3.94	-2.63489	-0.70004
3.95	-2.6368	-0.70004
3.96	-2.62035	-0.70004
3.97	-2.62154	-0.70004
3.98	-2.60628	-0.70004
3.99	-2.607	-0.70004
4	-2.59222	-0.70004
4.01	-2.59222	-0.70004
4.02	-2.57863	-0.70004
4.03	-2.57791	-0.70004
4.04	-2.56456	-0.70004
4.05	-2.56361	-0.70004
4.06	-2.55097	-0.70004
4.07	-2.54882	-0.70004
4.08	-2.53738	-0.70004
4.09	-2.53523	-0.70004
4.1	-2.52427	-0.70004
4.11	-2.52093	-0.70004
4.12	-2.51115	-0.70004
4.13	-2.50758	-0.70004
4.14	-2.49852	-0.70004
4.15	-2.49375	-0.70004
4.16	-2.48469	-0.70004
4.17	-2.48016	-0.70004
4.18	-2.47158	-0.70004
4.19	-2.46728	-0.70004
4.2	-2.45918	-0.70004
4.21	-2.45465	-0.70004
4.22	-2.44654	-0.70004
4.23	-2.44249	-0.70004
4.24	-2.43414	-0.70004
4.25	-2.42985	-0.70004
4.26	-2.42151	-0.70004
4.27	-2.41745	-0.70004
4.28	-2.40935	-0.70004
4.29	-2.4053	-0.70004
4.3	-2.39743	-0.70004
4.31	-2.39385	-0.70004
4.32	-2.38575	-0.70004
4.33	-2.38193	-0.70004
4.34	-2.3743	-0.70004
4.35	-2.37072	-0.70004
4.36	-2.36286	-0.70004
4.37	-2.35904	-0.70004
4.38	-2.35141	-0.70004
4.39	-2.34807	-0.70004
4.4	-2.34021	-0.70004
4.41	-2.33639	-0.70004
4.42	-2.32852	-0.70004
4.43	-2.32519	-0.70004
4.44	-2.31732	-0.70004
4.45	-2.31374	-0.70004
4.46	-2.30587	-0.70004
4.47	-2.30278	-0.70004
4.48	-2.29491	-0.70004
4.49	-2.29205	-0.70004
4.5	-2.28466	-0.70004
4.51	-2.28132	-0.70004
4.52	-2.27417	-0.70004
4.53	-2.27107	-0.70004
4.54	-2.2632	-0.70004
4.55	-2.26034	-0.70004
4.56	-2.25271	-0.70004
4.57	-2.25008	-0.70004
4.58	-2.24246	-0.70004
4.59	-2.23983	-0.70004
4.6	-2.23197	-0.70004
4.61	-2.22958	-0.70004
4.62	-2.22171	-0.70004
4.63	-2.21957	-0.70004
4.64	-2.21241	-0.70004
4.65	-2.21003	-0.70004
4.66	-2.2024	-0.70004
4.67	-2.20002	-0.70004
4.68	-2.19239	-0.70004
4.69	-2.19048	-0.70004
4.7	-2.18285	-0.70004
4.71	-2.18046	-0.70004
4.72	-2.17283	-0.70004
4.73	-2.17069	-0.70004
4.74	-2.16282	-0.70004
4.75	-2.16044	-0.70004
4.76	-2.15305	-0.70004
4.77	-2.15114	-0.70004
4.78	-2.14375	-0.70004
4.79	-2.14184	-0.70004
4.8	-2.13445	-0.70004
4.81	-2.13302	-0.70004
4.82	-2.12634	-0.70004
4.83	-2.12467	-0.70004
4.84	-2.11752	-0.70004
4.85	-2.11585	-0.70004
4.86	-2.10846	-0.70004
4.87	-2.10703	-0.70004
4.88	-2.09964	-0.70004
4.89	-2.09821	-0.70004
4.9	-2.09082	-0.70004
4.91	-2.08939	-0.70004
4.92	-2.08224	-0.70004
4.93	-2.08081	-0.70004
4.94	-2.0727	-0.70004
4.95	-2.07175	-0.70004
4.96	-2.06412	-0.70004
4.97	-2.06292	-0.70004
4.98	-2.05529	-0.70004
4.99	-2.05458	-0.70004
5	-2.04671	-0.70004
5.01	-2.04576	-0.70004
5.02	-2.03789	-0.70004
5.03	-2.03741	-0.70004
5.04	-2.02978	-0.70004
5.05	-2.02955	-0.70004
5.06	-2.02144	-0.70004
5.07	-2.02168	-0.70004
5.08	-2.01357	-0.70004
5.09	-2.01357	-0.70004
5.1	-2.0057	-0.70004
5.11	-2.00594	-0.70004
5.12	-1.9976	-0.70004
5.13	-1.99784	-0.70004
5.14	-1.98949	-0.70004
5.15	-1.98973	-0.70004
5.16	-1.98138	-0.70004
5.17	-1.98138	-0.70004
5.18	-1.97304	-0.70004
5.19	-1.97376	-0.70004
5.2	-1.96541	-0.70004
5.21	-1.96613	-0.70004
5.22	-1.95778	-0.70004
5.23	-1.95874	-0.70004
5.24	-1.95039	-0.70004
5.25	-1.95158	-0.70004
5.26	-1.943	-0.70004
5.27	-1.94467	-0.70004
5.28	-1.93561	-0.70004
5.29	-1.93799	-0.70004
5.3	-1.9337	-0.70004
5.31	-1.93632	-0.70004
5.32	-1.93394	-0.70004
5.33	-1.95254	-0.70004
5.34	-1.95778	-0.70004
5.35	-1.95635	-0.70004
5.36	-1.94515	-0.70004
5.37	-1.94443	-0.70004
5.38	-1.93418	-0.70004
5.39	-1.93442	-0.70004
5.4	-1.92416	-0.70004
5.41	-1.92488	-0.70004
5.42	-1.91487	-0.70004
5.43	-1.91606	-0.70004
5.44	-1.90604	-0.70004
5.45	-1.90747	-0.70004
5.46	-1.8977	-0.70004
5.47	-1.89937	-0.70004
5.48	-1.88983	-0.70004
5.49	-1.89102	-0.70004
5.5	-1.88101	-0.70004
5.51	-1.88316	-0.70004
5.52	-1.87338	-0.70004
5.53	-1.87577	-0.70004
5.54	-1.86504	-0.70004
5.55	-1.86766	-0.70004
5.56	-1.85765	-0.70004
5.57	-1.86051	-0.70004
5.58	-1.85025	-0.70004
5.59	-1.85335	-0.70004
5.6	-1.8431	-0.70004
5.61	-1.84549	-0.70004
5.62	-1.83595	-0.70004
5.63	-1.83833	-0.70004
5.64	-1.82904	-0.70004
5.65	-1.83213	-0.70004
5.66	-1.8226	-0.70004
5.67	-1.82522	-0.70004
5.68	-1.81592	-0.70004
5.69	-1.81854	-0.70004
5.7	-1.80949	-0.70004
5.71	-1.81187	-0.70004
5.72	-1.80233	-0.70004
5.73	-1.80424	-0.70004
5.74	-1.79542	-0.70004
5.75	-1.79709	-0.70004
5.76	-1.78827	-0.70004
5.77	-1.79065	-0.70004
5.78	-1.78207	-0.70004
5.79	-1.78421	-0.70004
5.8	-1.77658	-0.70004
5.81	-1.77825	-0.70004
5.82	-1.77086	-0.70004
5.83	-1.77253	-0.70004
5.84	-1.76538	-0.70004
5.85	-1.76633	-0.70004
5.86	-1.75918	-0.70004
5.87	-1.75966	-0.70004
5.88	-1.75274	-0.70004
5.89	-1.75346	-0.70004
5.9	-1.74607	-0.70004
5.91	-1.74654	-0.70004
5.92	-1.73963	-0.70004
5.93	-1.74011	-0.70004
5.94	-1.73391	-0.70004
5.95	-1.73438	-0.70004
5.96	-1.72842	-0.70004
5.97	-1.72866	-0.70004
5.98	-1.72318	-0.70004
5.99	-1.72246	-0.70004
6	-1.71793	-0.70004
6.01	-1.71698	-0.70004
6.02	-1.71293	-0.70004
6.03	-1.71078	-0.70004
6.04	-1.70744	-0.70004
6.05	-1.70625	-0.70004
6.06	-1.70243	-0.70004
6.07	-1.69957	-0.70004
6.08	-1.69647	-0.70004
6.09	-1.69433	-0.70004
6.1	-1.69099	-0.70004
6.11	-1.68813	-0.70004
6.12	-1.68527	-0.70004
6.13	-1.68217	-0.70004
6.14	-1.67955	-0.70004
6.15	-1.67597	-0.70004
6.16	-1.6743	-0.70004
6.17	-1.67049	-0.70004
6.18	-1.66906	-0.70004
6.19	-1.665	-0.70004
6.2	-1.66381	-0.70004
6.21	-1.65976	-0.70004
6.22	-1.65952	-0.70004
6.23	-1.65499	-0.70004
6.24	-1.65523	-0.70004
6.25	-1.64998	-0.70004
6.26	-1.65046	-0.70004
6.27	-1.64474	-0.70004
6.28	-1.64593	-0.70004
6.29	-1.63925	-0.70004
6.3	-1.64092	-0.70004
6.31	-1.63353	-0.70004
6.32	-1.63496	-0.70004
6.33	-1.62757	-0.70004
6.34	-1.62972	-0.70004
6.35	-1.62185	-0.70004
6.36	-1.62447	-0.70004
6.37	-1.61637	-0.70004
6.38	-1.6197	-0.70004
6.39	-1.61184	-0.70004
6.4	-1.61565	-0.70004
6.41	-1.60707	-0.70004
6.42	-1.6116	-0.70004
6.43	-1.60301	-0.70004
6.44	-1.60778	-0.70004
6.45	-1.59872	-0.70004
6.46	-1.60301	-0.70004
6.47	-1.593	-0.70004
6.48	-1.59848	-0.70004
6.49	-1.58823	-0.70004
6.5	-1.59348	-0.70004
6.51	-1.58227	-0.70004
6.52	-1.58871	-0.70004
6.53	-1.57727	-0.70004
6.54	-1.58394	-0.70004
6.55	-1.5725	-0.70004
6.56	-1.57917	-0.70004
6.57	-1.56773	-0.70004
6.58	-1.57512	-0.70004
6.59	-1.56224	-0.70004
6.6	-1.57035	-0.70004
6.61	-1.55795	-0.70004
6.62	-1.5663	-0.70004
6.63	-1.55318	-0.70004
6.64	-1.56224	-0.70004
6.65	-1.54841	-0.70004
6.66	-1.55819	-0.70004
6.67	-1.54436	-0.70004
6.68	-1.55437	-0.70004
6.69	-1.53983	-0.70004
6.7	-1.5508	-0.70004
6.71	-1.53578	-0.70004
6.72	-1.54675	-0.70004
6.73	-1.53101	-0.70004
6.74	-1.54269	-0.70004
6.75	-1.526	-0.70004
6.76	-1.5384	-0.70004
6.77	-1.52052	-0.70004
6.78	-1.53387	-0.70004
6.79	-1.51599	-0.70004
6.8	-1.52982	-0.70004
6.81	-1.51098	-0.70004
6.82	-1.52576	-0.70004
6.83	-1.50693	-0.70004
6.84	-1.5229	-0.70004
6.85	-1.50359	-0.70004
6.86	-1.51957	-0.70004
6.87	-1.4993	-0.70004
6.88	-1.51575	-0.70004
6.89	-1.49572	-0.70004
6.9	-1.5117	-0.70004
6.91	-1.49191	-0.70004
6.92	-1.50693	-0.70004
6.93	-1.48714	-0.70004
6.94	-1.50216	-0.70004
6.95	-1.48237	-0.70004
6.96	-1.49811	-0.70004
6.97	-1.47808	-0.70004
6.98	-1.49382	-0.70004
6.99	-1.4745	-0.70004
7	-1.49	-0.70004
7.01	-1.47117	-0.70004
7.02	-1.48619	-0.70004
7.03	-1.46735	-0.70004
7.04	-1.48237	-0.70004
7.05	-1.46378	-0.70004
7.06	-1.47832	-0.70004
7.07	-1.45972	-0.70004
7.08	-1.47403	-0.70004
7.09	-1.45591	-0.70004
7.1	-1.47045	-0.70004
7.11	-1.45209	-0.70004
7.12	-1.46616	-0.70004
7.13	-1.44828	-0.70004
7.14	-1.46258	-0.70004
7.15	-1.44518	-0.70004
7.16	-1.45877	-0.70004
7.17	-1.44184	-0.70004
7.18	-1.45495	-0.70004
7.19	-1.43826	-0.70004
7.2	-1.4509	-0.70004
7.21	-1.43445	-0.70004
7.22	-1.44685	-0.70004
7.23	-1.43064	-0.70004
7.24	-1.44303	-0.70004
7.25	-1.42658	-0.70004
7.26	-1.43922	-0.70004
7.27	-1.42348	-0.70004
7.28	-1.4354	-0.70004
7.29	-1.41991	-0.70004
7.3	-1.43183	-0.70004
7.31	-1.41609	-0.70004
7.32	-1.42873	-0.70004
7.33	-1.41347	-0.70004
7.34	-1.42515	-0.70004
7.35	-1.40965	-0.70004
7.36	-1.42158	-0.70004
7.37	-1.40656	-0.70004
7.38	-1.41776	-0.70004
7.39	-1.4025	-0.70004
7.4	-1.41371	-0.70004
7.41	-1.39988	-0.70004
7.42	-1.41037	-0.70004
7.43	-1.3963	-0.70004
7.44	-1.40727	-0.70004
7.45	-1.39368	-0.70004
7.46	-1.40369	-0.70004
7.47	-1.39106	-0.70004
7.48	-1.40036	-0.70004
7.49	-1.387	-0.70004
7.5	-1.39654	-0.70004
7.51	-1.38414	-0.70004
7.52	-1.39273	-0.70004
7.53	-1.38057	-0.70004
7.54	-1.38891	-0.70004
7.55	-1.37699	-0.70004
7.56	-1.3851	-0.70004
7.57	-1.37413	-0.70004
7.58	-1.38104	-0.70004
7.59	-1.37055	-0.70004
7.6	-1.37771	-0.70004
7.61	-1.36817	-0.70004
7.62	-1.37508	-0.70004
7.63	-1.36579	-0.70004
7.64	-1.37198	-0.70004
7.65	-1.36316	-0.70004
7.66	-1.36889	-0.70004
7.67	-1.36054	-0.70004
7.68	-1.36507	-0.70004
7.69	-1.35744	-0.70004
7.7	-1.35458	-0.70004
7.71	-1.34719	-0.70004
7.72	-1.35053	-0.70004
7.73	-1.34385	-0.70004
7.74	-1.34671	-0.70004
7.75	-1.34123	-0.70004
7.76	-1.34314	-0.70004
7.77	-1.33884	-0.70004
7.78	-1.34027	-0.70004
7.79	-1.3367	-0.70004
7.8	-1.33718	-0.70004
7.81	-1.33336	-0.70004
7.82	-1.33384	-0.70004
7.83	-1.32978	-0.70004
7.84	-1.33026	-0.70004
7.85	-1.32645	-0.70004
7.86	-1.32668	-0.70004
7.87	-1.32311	-0.70004
7.88	-1.32335	-0.70004
7.89	-1.31977	-0.70004
7.9	-1.32072	-0.70004
7.91	-1.31715	-0.70004
7.92	-1.31786	-0.70004
7.93	-1.31429	-0.70004
7.94	-1.31548	-0.70004
7.95	-1.3119	-0.70004
7.96	-1.31262	-0.70004
7.97	-1.30928	-0.70004
7.98	-1.31023	-0.70004
7.99	-1.3069	-0.70004
8	-1.30761	-0.70004
8.01	-1.3038	-0.70004
8.02	-1.30451	-0.70004
8.03	-1.30117	-0.70004
8.04	-1.30213	-0.70004
8.05	-1.29807	-0.70004
8.06	-1.29879	-0.70004
8.07	-1.29474	-0.70004
8.08	-1.29569	-0.70004
8.09	-1.29235	-0.70004
8.1	-1.29307	-0.70004
8.11	-1.28925	-0.70004
8.12	-1.28997	-0.70004
8.13	-1.28615	-0.70004
8.14	-1.28711	-0.70004
8.15	-1.28329	-0.70004
8.16	-1.28425	-0.70004
8.17	-1.28067	-0.70004
8.18	-1.28186	-0.70004
8.19	-1.27829	-0.70004
8.2	-1.27972	-0.70004
8.21	-1.2759	-0.70004
8.22	-1.27709	-0.70004
8.23	-1.27399	-0.70004
8.24	-1.27495	-0.70004
8.25	-1.27137	-0.70004
8.26	-1.27209	-0.70004
8.27	-1.26827	-0.70004
8.28	-1.26899	-0.70004
8.29	-1.2647	-0.70004
8.3	-1.26565	-0.70004
8.31	-1.2616	-0.70004
8.32	-1.26303	-0.70004
8.33	-1.25897	-0.70004
8.34	-1.2604	-0.70004
8.35	-1.25683	-0.70004
8.36	-1.2585	-0.70004
8.37	-1.25492	-0.70004
8.38	-1.25659	-0.70004
8.39	-1.25278	-0.70004
8.4	-1.25444	-0.70004
8.41	-1.25039	-0.70004
8.42	-1.25182	-0.70004
8.43	-1.24777	-0.70004
8.44	-1.24896	-0.70004
8.45	-1.24491	-0.70004
8.46	-1.24634	-0.70004
8.47	-1.24228	-0.70004
8.48	-1.24513	-0.70004
8.49	-1.24137	-0.70004
8.5	-1.24294	-0.70004
8.51	-1.23886	-0.70004
8.52	-1.24039	-0.70004
8.53	-1.23612	-0.70004
8.54	-1.23729	-0.70004
8.55	-1.23374	-0.70004
8.56	-1.23533	-0.70004
8.57	-1.23123	-0.70004
8.58	-1.23271	-0.70004
8.59	-1.2284	-0.70004
8.6	-1.23026	-0.70004
8.61	-1.22604	-0.70004
8.62	-1.22775	-0.70004
8.63	-1.22339	-0.70004
8.64	-1.2253	-0.70004
8.65	-1.22103	-0.70004
8.66	-1.22322	-0.70004
8.67	-1.21891	-0.70004
8.68	-1.22098	-0.70004
8.69	-1.21595	-0.70004
8.7	-1.21822	-0.70004
8.71	-1.21361	-0.70004
8.72	-1.2159	-0.70004
8.73	-1.21097	-0.70004
8.74	-1.21347	-0.70004
8.75	-1.20868	-0.70004
8.76	-1.21147	-0.70004
8.77	-1.2063	-0.70004
8.78	-1.2093	-0.70004
8.79	-1.20422	-0.70004
8.8	-1.20727	-0.70004
8.81	-1.202	-0.70004
8.82	-1.20515	-0.70004
8.83	-1.19964	-0.70004
8.84	-1.20279	-0.70004
8.85	-1.19733	-0.70004
8.86	-1.20067	-0.70004
8.87	-1.19538	-0.70004
8.88	-1.19848	-0.70004
8.89	-1.19259	-0.70004
8.9	-1.19633	-0.70004
8.91	-1.19051	-0.70004
8.92	-1.19433	-0.70004
8.93	-1.18846	-0.70004
8.94	-1.19209	-0.70004
8.95	-1.1861	-0.70004
8.96	-1.18973	-0.70004
8.97	-1.1836	-0.70004
8.98	-1.18732	-0.70004
8.99	-1.18081	-0.70004
9	-1.18474	-0.70004
9.01	-1.17809	-0.70004
9.02	-1.18195	-0.70004
9.03	-1.17573	-0.70004
9.04	-1.18016	-0.70004
9.05	-1.17408	-0.70004
9.06	-1.17833	-0.70004
9.07	-1.17223	-0.70004
9.08	-1.17695	-0.70004
9.09	-1.17041	-0.70004
9.1	-1.17535	-0.70004
9.11	-1.16846	-0.70004
9.12	-1.17234	-0.70004
9.13	-1.16564	-0.70004
9.14	-1.16996	-0.70004
9.15	-1.16305	-0.70004
9.16	-1.16743	-0.70004
9.17	-1.16026	-0.70004
9.18	-1.1655	-0.70004
9.19	-1.15809	-0.70004
9.2	-1.16276	-0.70004
9.21	-1.15647	-0.70004
9.22	-1.16128	-0.70004
9.23	-1.15482	-0.70004
9.24	-1.16007	-0.70004
9.25	-1.15313	-0.70004
9.26	-1.1583	-0.70004
9.27	-1.15155	-0.70004
9.28	-1.15658	-0.70004
9.29	-1.14927	-0.70004
9.3	-1.15415	-0.70004
9.31	-1.14691	-0.70004
9.32	-1.15203	-0.70004
9.33	-1.14454	-0.70004
9.34	-1.14967	-0.70004
9.35	-1.14185	-0.70004
9.36	-1.14755	-0.70004
9.37	-1.13987	-0.70004
9.38	-1.14531	-0.70004
9.39	-1.13773	-0.70004
9.4	-1.14328	-0.70004
9.41	-1.13522	-0.70004
9.42	-1.14164	-0.70004
9.43	-1.13363	-0.70004
9.44	-1.13975	-0.70004
9.45	-1.132	-0.70004
9.46	-1.13799	-0.70004
9.47	-1.13067	-0.70004
9.48	-1.13615	-0.70004
9.49	-1.12809	-0.70004
9.5	-1.13429	-0.70004
9.51	-1.12685	-0.70004
9.52	-1.13231	-0.70004
9.53	-1.12418	-0.70004
9.54	-1.13005	-0.70004
9.55	-1.12247	-0.70004
9.56	-1.12781	-0.70004
9.57	-1.12025	-0.70004
9.58	-1.12576	-0.70004
9.59	-1.11856	-0.70004
9.6	-1.12366	-0.70004
9.61	-1.11679	-0.70004
9.62	-1.12287	-0.70004
9.63	-1.11517	-0.70004
9.64	-1.1212	-0.70004
9.65	-1.11372	-0.70004
9.66	-1.11961	-0.70004
9.67	-1.11217	-0.70004
9.68	-1.1177	-0.70004
9.69	-1.11055	-0.70004
9.7	-1.11534	-0.70004
9.71	-1.10833	-0.70004
9.72	-1.114	-0.70004
9.73	-1.10604	-0.70004
9.74	-1.11057	-0.70004
9.75	-1.10389	-0.70004
9.76	-1.1085	-0.70004
9.77	-1.10184	-0.70004
9.78	-1.10752	-0.70004
9.79	-1.10041	-0.70004
9.8	-1.10559	-0.70004
9.81	-1.09872	-0.70004
9.82	-1.10351	-0.70004
9.83	-1.09805	-0.70004
9.84	-1.10225	-0.70004
9.85	-1.09631	-0.70004
9.86	-1.1006	-0.70004
9.87	-1.09445	-0.70004
9.88	-1.09891	-0.70004
9.89	-1.09343	-0.70004
9.9	-1.09727	-0.70004
9.91	-1.09164	-0.70004
9.92	-1.09495	-0.70004
9.93	-1.08887	-0.70004
9.94	-1.09264	-0.70004
9.95	-1.08761	-0.70004
9.96	-1.09061	-0.70004
9.97	-1.08599	-0.70004
9.98	-1.08849	-0.70004
9.99	-1.08413	-0.70004
10	-1.08647	-0.70004
10.01	-1.08246	-0.70004
10.02	-1.0848	-0.70004
10.03	-1.08084	-0.70004
10.04	-1.08325	-0.70004
10.05	-1.07948	-0.70004
10.06	-1.08186	-0.70004
10.07	-1.0786	-0.70004
10.08	-1.08093	-0.70004
10.09	-1.07762	-0.70004
10.1	-1.07946	-0.70004
10.11	-1.07624	-0.70004
10.12	-1.07772	-0.70004
10.13	-1.07447	-0.70004
10.14	-1.07555	-0.70004
10.15	-1.0724	-0.70004
10.16	-1.07257	-0.70004
10.17	-1.06997	-0.70004
10.18	-1.07044	-0.70004
10.19	-1.06785	-0.70004
10.2	-1.06806	-0.70004
10.21	-1.06596	-0.70004
10.22	-1.06625	-0.70004
10.23	-1.06448	-0.70004
10.24	-1.06458	-0.70004
10.25	-1.06339	-0.70004
10.26	-1.06332	-0.70004
10.27	-1.06293	-0.70004
10.28	-1.06253	-0.70004
10.29	-1.06177	-0.70004
10.3	-1.06143	-0.70004
10.31	-1.06069	-0.70004
10.32	-1.05976	-0.70004
10.33	-1.05933	-0.70004
10.34	-1.05788	-0.70004
10.35	-1.05786	-0.70004
10.36	-1.0559	-0.70004
10.37	-1.05595	-0.70004
10.38	-1.05354	-0.70004
10.39	-1.05426	-0.70004
10.4	-1.05142	-0.70004
10.41	-1.05249	-0.70004
10.42	-1.04937	-0.70004
10.43	-1.05111	-0.70004
10.44	-1.04744	-0.70004
10.45	-1.04963	-0.70004
10.46	-1.04653	-0.70004
10.47	-1.04868	-0.70004
10.48	-1.04522	-0.70004
10.49	-1.04787	-0.70004
10.5	-1.04367	-0.70004
10.51	-1.04689	-0.70004
10.52	-1.04212	-0.70004
10.53	-1.04524	-0.70004
10.54	-1.04117	-0.70004
10.55	-1.04388	-0.70004
10.56	-1.03847	-0.70004
10.57	-1.04179	-0.70004
10.58	-1.03654	-0.70004
10.59	-1.04005	-0.70004
10.6	-1.0342	-0.70004
10.61	-1.03821	-0.70004
10.62	-1.03239	-0.70004
10.63	-1.03678	-0.70004
10.64	-1.0312	-0.70004
10.65	-1.03571	-0.70004
10.66	-1.0301	-0.70004
10.67	-1.03494	-0.70004
10.68	-1.02884	-0.70004
10.69	-1.03399	-0.70004
10.7	-1.02739	-0.70004
10.71	-1.03294	-0.70004
10.72	-1.02598	-0.70004
10.73	-1.03175	-0.70004
10.74	-1.0244	-0.70004
10.75	-1.03039	-0.70004
10.76	-1.02243	-0.70004
10.77	-1.02843	-0.70004
10.78	-1.0203	-0.70004
10.79	-1.02688	-0.70004
10.8	-1.01833	-0.70004
10.81	-1.02514	-0.70004
10.82	-1.01656	-0.70004
10.83	-1.02369	-0.70004
10.84	-1.01484	-0.70004
10.85	-1.02245	-0.70004
10.86	-1.01356	-0.70004
10.87	-1.02164	-0.70004
10.88	-1.01217	-0.70004
10.89	-1.02069	-0.70004
10.9	-1.01139	-0.70004
10.91	-1.01983	-0.70004
10.92	-1.00972	-0.70004
10.93	-1.01868	-0.70004
10.94	-1.00853	-0.70004
10.95	-1.01725	-0.70004
10.96	-1.00633	-0.70004
10.97	-1.0157	-0.70004
10.98	-1.00462	-0.70004
10.99	-1.01389	-0.70004
11	-1.00207	-0.70004
11.01	-1.01239	-0.70004
11.02	-1.00023	-0.70004
11.03	-1.01103	-0.70004
11.04	-0.99899	-0.70004
11.05	-1.01012	-0.70004
11.06	-0.99751	-0.70004
11.07	-1.00927	-0.70004
11.08	-0.99653	-0.70004
11.09	-1.00857	-0.70004
11.1	-0.99522	-0.70004
11.11	-1.00757	-0.70004
11.12	-0.9937	-0.70004
11.13	-1.00676	-0.70004
11.14	-0.99203	-0.70004
11.15	-1.00531	-0.70004
11.16	-0.99022	-0.70004
11.17	-1.00409	-0.70004
11.18	-0.98805	-0.70004
11.19	-1.00269	-0.70004
11.2	-0.9865	-0.70004
11.21	-1.0014	-0.70004
11.22	-0.98476	-0.70004
11.23	-1.0003	-0.70004
11.24	-0.9834	-0.70004
11.25	-0.99949	-0.70004
11.26	-0.98209	-0.70004
11.27	-0.9983	-0.70004
11.28	-0.98082	-0.70004
11.29	-0.99751	-0.70004
11.3	-0.98025	-0.70004
11.31	-0.99656	-0.70004
11.32	-0.97934	-0.70004
11.33	-0.99546	-0.70004
11.34	-0.9776	-0.70004
11.35	-0.99401	-0.70004
11.36	-0.97696	-0.70004
11.37	-0.9925	-0.70004
11.38	-0.97448	-0.70004
11.39	-0.99074	-0.70004
11.4	-0.97288	-0.70004
11.41	-0.98888	-0.70004
11.42	-0.97143	-0.70004
11.43	-0.98752	-0.70004
11.44	-0.97081	-0.70004
11.45	-0.98623	-0.70004
11.46	-0.96959	-0.70004
11.47	-0.98521	-0.70004
11.48	-0.96871	-0.70004
11.49	-0.98471	-0.70004
11.5	-0.96788	-0.70004
11.51	-0.98371	-0.70004
11.52	-0.96676	-0.70004
11.53	-0.98266	-0.70004
11.54	-0.96561	-0.70004
11.55	-0.98101	-0.70004
11.56	-0.96413	-0.70004
11.57	-0.97946	-0.70004
11.58	-0.9627	-0.70004
11.59	-0.97779	-0.70004
11.6	-0.96108	-0.70004
11.61	-0.97632	-0.70004
11.62	-0.95986	-0.70004
11.63	-0.97515	-0.70004
11.64	-0.95896	-0.70004
11.65	-0.97388	-0.70004
11.66	-0.95798	-0.70004
11.67	-0.97286	-0.70004
11.68	-0.95762	-0.70004
11.69	-0.97193	-0.70004
11.7	-0.95629	-0.70004
11.71	-0.97045	-0.70004
11.72	-0.95481	-0.70004
11.73	-0.96885	-0.70004
11.74	-0.95386	-0.70004
11.75	-0.96733	-0.70004
11.76	-0.95233	-0.70004
11.77	-0.96573	-0.70004
11.78	-0.95133	-0.70004
11.79	-0.96408	-0.70004
11.8	-0.94952	-0.70004
11.81	-0.96287	-0.70004
11.82	-0.94899	-0.70004
11.83	-0.9617	-0.70004
11.84	-0.94744	-0.70004
11.85	-0.96056	-0.70004
11.86	-0.94673	-0.70004
11.87	-0.95955	-0.70004
11.88	-0.94544	-0.70004
11.89	-0.95841	-0.70004
11.9	-0.94453	-0.70004
11.91	-0.95717	-0.70004
11.92	-0.94325	-0.70004
11.93	-0.95581	-0.70004
11.94	-0.94182	-0.70004
11.95	-0.95464	-0.70004
11.96	-0.94067	-0.70004
11.97	-0.95336	-0.70004
11.98	-0.93917	-0.70004
11.99	-0.95212	-0.70004
12	-0.93812	-0.70004
12.01	-0.95052	-0.70004
12.02	-0.93679	-0.70004
12.03	-0.94973	-0.70004
12.04	-0.9364	-0.70004
12.05	-0.94899	-0.70004
12.06	-0.93564	-0.70004
12.07	-0.94813	-0.70004
12.08	-0.93478	-0.70004
12.09	-0.94701	-0.70004
12.1	-0.93381	-0.70004
12.11	-0.94554	-0.70004
12.12	-0.9324	-0.70004
12.13	-0.94396	-0.70004
12.14	-0.93085	-0.70004
12.15	-0.94189	-0.70004
12.16	-0.92942	-0.70004
12.17	-0.94031	-0.70004
12.18	-0.92804	-0.70004
12.19	-0.93891	-0.70004
12.2	-0.92708	-0.70004
12.21	-0.93781	-0.70004
12.22	-0.9262	-0.70004
12.23	-0.93707	-0.70004
12.24	-0.9261	-0.70004
12.25	-0.93671	-0.70004
12.26	-0.92625	-0.70004
12.27	-0.93619	-0.70004
12.28	-0.92539	-0.70004
12.29	-0.93545	-0.70004
12.3	-0.92496	-0.70004
12.31	-0.93404	-0.70004
12.32	-0.92332	-0.70004
12.33	-0.93221	-0.70004
12.34	-0.92157	-0.70004
12.35	-0.93023	-0.70004
12.36	-0.91969	-0.70004
12.37	-0.92789	-0.70004
12.38	-0.91807	-0.70004
12.39	-0.9263	-0.70004
12.4	-0.91681	-0.70004
12.41	-0.92501	-0.70004
12.42	-0.91626	-0.70004
12.43	-0.92456	-0.70004
12.44	-0.91616	-0.70004
12.45	-0.92398	-0.70004
12.46	-0.91616	-0.70004
12.47	-0.9236	-0.70004
12.48	-0.91609	-0.70004
12.49	-0.92293	-0.70004
12.5	-0.91552	-0.70004
12.51	-0.92162	-0.70004
12.52	-0.91435	-0.70004
12.53	-0.91981	-0.70004
12.54	-0.91297	-0.70004
12.55	-0.91762	-0.70004
12.56	-0.91116	-0.70004
12.57	-0.91564	-0.70004
12.58	-0.90992	-0.70004
12.59	-0.91409	-0.70004
12.6	-0.90901	-0.70004
12.61	-0.91304	-0.70004
12.62	-0.9087	-0.70004
12.63	-0.91244	-0.70004
12.64	-0.90832	-0.70004
12.65	-0.9117	-0.70004
12.66	-0.90825	-0.70004
12.67	-0.91123	-0.70004
12.68	-0.90799	-0.70004
12.69	-0.91025	-0.70004
12.7	-0.90703	-0.70004
12.71	-0.90872	-0.70004
12.72	-0.90577	-0.70004
12.73	-0.90713	-0.70004
12.74	-0.90422	-0.70004
12.75	-0.90551	-0.70004
12.76	-0.90255	-0.70004
12.77	-0.9036	-0.70004
12.78	-0.90121	-0.70004
12.79	-0.90248	-0.70004
12.8	-0.8999	-0.70004
12.81	-0.90131	-0.70004
12.82	-0.89892	-0.70004
12.83	-0.90062	-0.70004
12.84	-0.89861	-0.70004
12.85	-0.90052	-0.70004
12.86	-0.89835	-0.70004
12.87	-0.90028	-0.70004
12.88	-0.89819	-0.70004
12.89	-0.89981	-0.70004
12.9	-0.89735	-0.70004
12.91	-0.89902	-0.70004
12.92	-0.89616	-0.70004
12.93	-0.89738	-0.70004
12.94	-0.89463	-0.70004
12.95	-0.89571	-0.70004
12.96	-0.89304	-0.70004
12.97	-0.89423	-0.70004
12.98	-0.89149	-0.70004
12.99	-0.89289	-0.70004
13	-0.89034	-0.70004
13.01	-0.89213	-0.70004
13.02	-0.88996	-0.70004
13.03	-0.8917	-0.70004
13.04	-0.88922	-0.70004
13.05	-0.89165	-0.70004
13.06	-0.88958	-0.70004
13.07	-0.89139	-0.70004
13.08	-0.88927	-0.70004
13.09	-0.89125	-0.70004
13.1	-0.88846	-0.70004
13.11	-0.89001	-0.70004
13.12	-0.8871	-0.70004
13.13	-0.88827	-0.70004
13.14	-0.88488	-0.70004
13.15	-0.88588	-0.70004
13.16	-0.88238	-0.70004
13.17	-0.88364	-0.70004
13.18	-0.88052	-0.70004
13.19	-0.88209	-0.70004
13.2	-0.87935	-0.70004
13.21	-0.88135	-0.70004
13.22	-0.87897	-0.70004
13.23	-0.88119	-0.70004
13.24	-0.87911	-0.70004
13.25	-0.88135	-0.70004
13.26	-0.87937	-0.70004
13.27	-0.88195	-0.70004
13.28	-0.87961	-0.70004
13.29	-0.88216	-0.70004
13.3	-0.8798	-0.70004
13.31	-0.882	-0.70004
13.32	-0.87914	-0.70004
13.33	-0.88083	-0.70004
13.34	-0.87751	-0.70004
13.35	-0.87842	-0.70004
13.36	-0.87473	-0.70004
13.37	-0.87539	-0.70004
13.38	-0.87151	-0.70004
13.39	-0.87227	-0.70004
13.4	-0.86845	-0.70004
13.41	-0.86993	-0.70004
13.42	-0.8671	-0.70004
13.43	-0.86946	-0.70004
13.44	-0.86717	-0.70004
13.45	-0.87029	-0.70004
13.46	-0.86843	-0.70004
13.47	-0.87186	-0.70004
13.48	-0.8702	-0.70004
13.49	-0.87329	-0.70004
13.5	-0.8711	-0.70004
13.51	-0.87375	-0.70004
13.52	-0.87082	-0.70004
13.53	-0.87253	-0.70004
13.54	-0.86884	-0.70004
13.55	-0.86998	-0.70004
13.56	-0.86581	-0.70004
13.57	-0.86674	-0.70004
13.58	-0.86283	-0.70004
13.59	-0.86371	-0.70004
13.6	-0.86001	-0.70004
13.61	-0.8619	-0.70004
13.62	-0.85849	-0.70004
13.63	-0.86092	-0.70004
13.64	-0.85832	-0.70004
13.65	-0.86133	-0.70004
13.66	-0.8592	-0.70004
13.67	-0.86247	-0.70004
13.68	-0.86052	-0.70004
13.69	-0.86395	-0.70004
13.7	-0.86161	-0.70004
13.71	-0.86464	-0.70004
13.72	-0.86166	-0.70004
13.73	-0.86397	-0.70004
13.74	-0.86047	-0.70004
13.75	-0.86195	-0.70004
13.76	-0.8577	-0.70004
13.77	-0.8588	-0.70004
13.78	-0.85432	-0.70004
13.79	-0.85556	-0.70004
13.8	-0.85162	-0.70004
13.81	-0.85327	-0.70004
13.82	-0.84969	-0.70004
13.83	-0.85222	-0.70004
13.84	-0.84919	-0.70004
13.85	-0.85231	-0.70004
13.86	-0.85022	-0.70004
13.87	-0.85398	-0.70004
13.88	-0.85196	-0.70004
13.89	-0.8556	-0.70004
13.9	-0.85343	-0.70004
13.91	-0.85689	-0.70004
13.92	-0.85394	-0.70004
13.93	-0.85684	-0.70004
13.94	-0.85262	-0.70004
13.95	-0.85487	-0.70004
13.96	-0.84995	-0.70004
13.97	-0.85174	-0.70004
13.98	-0.84628	-0.70004
13.99	-0.84812	-0.70004
14	-0.84285	-0.70004
14.01	-0.84521	-0.70004
14.02	-0.84049	-0.70004
14.03	-0.84354	-0.70004
14.04	-0.83965	-0.70004
14.05	-0.84354	-0.70004
14.06	-0.83994	-0.70004
14.07	-0.84449	-0.70004
14.08	-0.84113	-0.70004
14.09	-0.84602	-0.70004
14.1	-0.84254	-0.70004
14.11	-0.8474	-0.70004
14.12	-0.84371	-0.70004
14.13	-0.84807	-0.70004
14.14	-0.84368	-0.70004
14.15	-0.84771	-0.70004
14.16	-0.84271	-0.70004
14.17	-0.84588	-0.70004
14.18	-0.84008	-0.70004
14.19	-0.84297	-0.70004
14.2	-0.8371	-0.70004
14.21	-0.84023	-0.70004
14.22	-0.83438	-0.70004
14.23	-0.83825	-0.70004
14.24	-0.83257	-0.70004
14.25	-0.83694	-0.70004
14.26	-0.83191	-0.70004
14.27	-0.8367	-0.70004
14.28	-0.83255	-0.70004
14.29	-0.83789	-0.70004
14.3	-0.83367	-0.70004
14.31	-0.83891	-0.70004
14.32	-0.83453	-0.70004
14.33	-0.83973	-0.70004
14.34	-0.83469	-0.70004
14.35	-0.83932	-0.70004
14.36	-0.83374	-0.70004
14.37	-0.83815	-0.70004
14.38	-0.8316	-0.70004
14.39	-0.83567	-0.70004
14.4	-0.82916	-0.70004
14.41	-0.83338	-0.70004
14.42	-0.82702	-0.70004
14.43	-0.83145	-0.70004
14.44	-0.82532	-0.70004
14.45	-0.83045	-0.70004
14.46	-0.82506	-0.70004
14.47	-0.83047	-0.70004
14.48	-0.8253	-0.70004
14.49	-0.83148	-0.70004
14.5	-0.82623	-0.70004
14.51	-0.83255	-0.70004
14.52	-0.82683	-0.70004
14.53	-0.83283	-0.70004
14.54	-0.82661	-0.70004
14.55	-0.83195	-0.70004
14.56	-0.82554	-0.70004
14.57	-0.83028	-0.70004
14.58	-0.82344	-0.70004
14.59	-0.82802	-0.70004
14.6	-0.8213	-0.70004
14.61	-0.8268	-0.70004
14.62	-0.81996	-0.70004
14.63	-0.82547	-0.70004
14.64	-0.81915	-0.70004
14.65	-0.82451	-0.70004
14.66	-0.81815	-0.70004
14.67	-0.82413	-0.70004
14.68	-0.81772	-0.70004
14.69	-0.82411	-0.70004
14.7	-0.81712	-0.70004
14.71	-0.82378	-0.70004
14.72	-0.81657	-0.70004
14.73	-0.82306	-0.70004
14.74	-0.81631	-0.70004
14.75	-0.8223	-0.70004
14.76	-0.816	-0.70004
14.77	-0.82168	-0.70004
14.78	-0.81498	-0.70004
14.79	-0.82201	-0.70004
14.8	-0.81438	-0.70004
14.81	-0.82106	-0.70004
14.82	-0.81343	-0.70004
14.83	-0.82048	-0.70004
14.84	-0.81319	-0.70004
14.85	-0.82027	-0.70004
14.86	-0.81293	-0.70004
14.87	-0.81994	-0.70004
14.88	-0.81235	-0.70004
14.89	-0.81936	-0.70004
14.9	-0.8115	-0.70004
14.91	-0.8181	-0.70004
14.92	-0.80983	-0.70004
14.93	-0.81638	-0.70004
14.94	-0.80856	-0.70004
14.95	-0.81472	-0.70004
14.96	-0.80649	-0.70004
14.97	-0.81357	-0.70004
14.98	-0.80582	-0.70004
14.99	-0.81319	-0.70004
15	-0.80575	-0.70004
15.01	-0.81288	-0.70004
15.02	-0.80597	-0.70004
15.03	-0.81328	-0.70004
15.04	-0.80587	-0.70004
15.05	-0.81328	-0.70004
15.06	-0.80625	-0.70004
15.07	-0.81309	-0.70004
15.08	-0.80604	-0.70004
15.09	-0.81226	-0.70004
15.1	-0.80506	-0.70004
15.11	-0.81119	-0.70004
15.12	-0.8031	-0.70004
15.13	-0.80933	-0.70004
15.14	-0.80089	-0.70004
15.15	-0.80701	-0.70004
15.16	-0.79896	-0.70004
15.17	-0.80499	-0.70004
15.18	-0.79753	-0.70004
15.19	-0.80468	-0.70004
15.2	-0.79795	-0.70004
15.21	-0.80589	-0.70004
15.22	-0.79984	-0.70004
15.23	-0.8068	-0.70004
15.24	-0.8017	-0.70004
15.25	-0.80842	-0.70004
15.26	-0.80258	-0.70004
15.27	-0.8089	-0.70004
15.28	-0.80134	-0.70004
15.29	-0.80659	-0.70004
15.3	-0.7985	-0.70004
15.31	-0.8027	-0.70004
15.32	-0.79497	-0.70004
15.33	-0.79915	-0.70004
15.34	-0.79257	-0.70004
15.35	-0.79702	-0.70004
15.36	-0.79104	-0.70004
15.37	-0.79576	-0.70004
15.38	-0.79042	-0.70004
15.39	-0.79602	-0.70004
15.4	-0.79185	-0.70004
15.41	-0.79757	-0.70004
15.42	-0.79376	-0.70004
15.43	-0.8	-0.70004
15.44	-0.79671	-0.70004
15.45	-0.80222	-0.70004
15.46	-0.79853	-0.70004
15.47	-0.80275	-0.70004
15.48	-0.79824	-0.70004
15.49	-0.80124	-0.70004
15.5	-0.79552	-0.70004
15.51	-0.79714	-0.70004
15.52	-0.79114	-0.70004
15.53	-0.7918	-0.70004
15.54	-0.7861	-0.70004
15.55	-0.78727	-0.70004
15.56	-0.78222	-0.70004
15.57	-0.78458	-0.70004
15.58	-0.78081	-0.70004
15.59	-0.78401	-0.70004
15.6	-0.78224	-0.70004
15.61	-0.78637	-0.70004
15.62	-0.78599	-0.70004
15.63	-0.7904	-0.70004
15.64	-0.79018	-0.70004
15.65	-0.79469	-0.70004
15.66	-0.79347	-0.70004
15.67	-0.7966	-0.70004
15.68	-0.79433	-0.70004
15.69	-0.79617	-0.70004
15.7	-0.79261	-0.70004
15.71	-0.79254	-0.70004
15.72	-0.78825	-0.70004
15.73	-0.78701	-0.70004
15.74	-0.78274	-0.70004
15.75	-0.78155	-0.70004
15.76	-0.77809	-0.70004
15.77	-0.77702	-0.70004
15.78	-0.77495	-0.70004
15.79	-0.77519	-0.70004
15.8	-0.77445	-0.70004
15.81	-0.77566	-0.70004
15.82	-0.77693	-0.70004
15.83	-0.77864	-0.70004
15.84	-0.78124	-0.70004
15.85	-0.78298	-0.70004
15.86	-0.78558	-0.70004
15.87	-0.78608	-0.70004
15.88	-0.78785	-0.70004
15.89	-0.78658	-0.70004
15.9	-0.78732	-0.70004
15.91	-0.78475	-0.70004
15.92	-0.78429	-0.70004
15.93	-0.78084	-0.70004
15.94	-0.78036	-0.70004
15.95	-0.77559	-0.70004
15.96	-0.7764	-0.70004
15.97	-0.77204	-0.70004
15.98	-0.77404	-0.70004
15.99	-0.77042	-0.70004
16	-0.77306	-0.70004
16.01	-0.77049	-0.70004
16.02	-0.77397	-0.70004
16.03	-0.77154	-0.70004
16.04	-0.77645	-0.70004
16.05	-0.77406	-0.70004
16.06	-0.77912	-0.70004
16.07	-0.7764	-0.70004
16.08	-0.78107	-0.70004
16.09	-0.77719	-0.70004
16.1	-0.78088	-0.70004
16.11	-0.77652	-0.70004
16.12	-0.77883	-0.70004
16.13	-0.77335	-0.70004
16.14	-0.77597	-0.70004
16.15	-0.77013	-0.70004
16.16	-0.77328	-0.70004
16.17	-0.76732	-0.70004
16.18	-0.77163	-0.70004
16.19	-0.76615	-0.70004
16.2	-0.77156	-0.70004
16.21	-0.76584	-0.70004
16.22	-0.7718	-0.70004
16.23	-0.76639	-0.70004
16.24	-0.77323	-0.70004
16.25	-0.76734	-0.70004
16.26	-0.77433	-0.70004
16.27	-0.76856	-0.70004
16.28	-0.77516	-0.70004
16.29	-0.76832	-0.70004
16.3	-0.77511	-0.70004
16.31	-0.76732	-0.70004
16.32	-0.77423	-0.70004
16.33	-0.76574	-0.70004
16.34	-0.77247	-0.70004
16.35	-0.7635	-0.70004
16.36	-0.77092	-0.70004
16.37	-0.76145	-0.70004
16.38	-0.7693	-0.70004
16.39	-0.76002	-0.70004
16.4	-0.76849	-0.70004
16.41	-0.75966	-0.70004
16.42	-0.76903	-0.70004
16.43	-0.75983	-0.70004
16.44	-0.76975	-0.70004
16.45	-0.76002	-0.70004
16.46	-0.77042	-0.70004
16.47	-0.76038	-0.70004
16.48	-0.77049	-0.70004
16.49	-0.75902	-0.70004
16.5	-0.76996	-0.70004
16.51	-0.75835	-0.70004
16.52	-0.76922	-0.70004
16.53	-0.75692	-0.70004
16.54	-0.76872	-0.70004
16.55	-0.75566	-0.70004
16.56	-0.76818	-0.70004
16.57	-0.75518	-0.70004
16.58	-0.76796	-0.70004
16.59	-0.75435	-0.70004
16.6	-0.76791	-0.70004
16.61	-0.75366	-0.70004
16.62	-0.76829	-0.70004
16.63	-0.75342	-0.70004
16.64	-0.76787	-0.70004
16.65	-0.75232	-0.70004
16.66	-0.76753	-0.70004
16.67	-0.7513	-0.70004
16.68	-0.76665	-0.70004
16.69	-0.75013	-0.70004
16.7	-0.76586	-0.70004
16.71	-0.74874	-0.70004
16.72	-0.76479	-0.70004
16.73	-0.74829	-0.70004
16.74	-0.76422	-0.70004
16.75	-0.74793	-0.70004
16.76	-0.76441	-0.70004
16.77	-0.74824	-0.70004
16.78	-0.76429	-0.70004
16.79	-0.74839	-0.70004
16.8	-0.76467	-0.70004
16.81	-0.74879	-0.70004
16.82	-0.7641	-0.70004
16.83	-0.74767	-0.70004
16.84	-0.76312	-0.70004
16.85	-0.74619	-0.70004
16.86	-0.76164	-0.70004
16.87	-0.7456	-0.70004
16.88	-0.76062	-0.70004
16.89	-0.74481	-0.70004
16.9	-0.75971	-0.70004
16.91	-0.74374	-0.70004
16.92	-0.75923	-0.70004
16.93	-0.74386	-0.70004
16.94	-0.75919	-0.70004
16.95	-0.74388	-0.70004
16.96	-0.75888	-0.70004
16.97	-0.74364	-0.70004
16.98	-0.75842	-0.70004
16.99	-0.74319	-0.70004
17	-0.75804	-0.70004
17.01	-0.7429	-0.70004
17.02	-0.75783	-0.70004
17.03	-0.74276	-0.70004
17.04	-0.75718	-0.70004
17.05	-0.74221	-0.70004
17.06	-0.75606	-0.70004
17.07	-0.74128	-0.70004
17.08	-0.75459	-0.70004
17.09	-0.74016	-0.70004
17.1	-0.75361	-0.70004
17.11	-0.73935	-0.70004
17.12	-0.75254	-0.70004
17.13	-0.73861	-0.70004
17.14	-0.75201	-0.70004
17.15	-0.73883	-0.70004
17.16	-0.75215	-0.70004
17.17	-0.73911	-0.70004
17.18	-0.75225	-0.70004
17.19	-0.73895	-0.70004
17.2	-0.75223	-0.70004
17.21	-0.7393	-0.70004
17.22	-0.75218	-0.70004
17.23	-0.73906	-0.70004
17.24	-0.75206	-0.70004
17.25	-0.73842	-0.70004
17.26	-0.75118	-0.70004
17.27	-0.73763	-0.70004
17.28	-0.74987	-0.70004
17.29	-0.73606	-0.70004
17.3	-0.74827	-0.70004
17.31	-0.73468	-0.70004
17.32	-0.74669	-0.70004
17.33	-0.73315	-0.70004
17.34	-0.74555	-0.70004
17.35	-0.73296	-0.70004
17.36	-0.74503	-0.70004
17.37	-0.73282	-0.70004
17.38	-0.74557	-0.70004
17.39	-0.73434	-0.70004
17.4	-0.74631	-0.70004
17.41	-0.73494	-0.70004
17.42	-0.747	-0.70004
17.43	-0.73554	-0.70004
17.44	-0.74679	-0.70004
17.45	-0.73518	-0.70004
17.46	-0.7456	-0.70004
17.47	-0.73387	-0.70004
17.48	-0.74421	-0.70004
17.49	-0.7326	-0.70004
17.5	-0.74197	-0.70004
17.51	-0.73067	-0.70004
17.52	-0.74016	-0.70004
17.53	-0.72938	-0.70004
17.54	-0.73854	-0.70004
17.55	-0.72838	-0.70004
17.56	-0.73766	-0.70004
17.57	-0.72829	-0.70004
17.58	-0.73759	-0.70004
17.59	-0.72905	-0.70004
17.6	-0.73849	-0.70004
17.61	-0.73058	-0.70004
17.62	-0.73978	-0.70004
17.63	-0.7321	-0.70004
17.64	-0.74035	-0.70004
17.65	-0.73263	-0.70004
17.66	-0.73978	-0.70004
17.67	-0.73208	-0.70004
17.68	-0.73835	-0.70004
17.69	-0.73062	-0.70004
17.7	-0.73599	-0.70004
17.71	-0.72886	-0.70004
17.72	-0.73341	-0.70004
17.73	-0.72726	-0.70004
17.74	-0.73151	-0.70004
17.75	-0.72612	-0.70004
17.76	-0.73027	-0.70004
17.77	-0.72586	-0.70004
17.78	-0.72981	-0.70004
17.79	-0.7264	-0.70004
17.8	-0.73022	-0.70004
17.81	-0.72748	-0.70004
17.82	-0.73072	-0.70004
17.83	-0.72872	-0.70004
17.84	-0.73182	-0.70004
17.85	-0.72998	-0.70004
17.86	-0.73234	-0.70004
17.87	-0.73034	-0.70004
17.88	-0.73177	-0.70004
17.89	-0.72938	-0.70004
17.9	-0.73027	-0.70004
17.91	-0.72731	-0.70004
17.92	-0.72791	-0.70004
17.93	-0.72462	-0.70004
17.94	-0.72533	-0.70004
17.95	-0.72223	-0.70004
17.96	-0.72309	-0.70004
17.97	-0.72087	-0.70004
17.98	-0.72259	-0.70004
17.99	-0.7208	-0.70004
18	-0.72319	-0.70004
18.01	-0.72197	-0.70004
18.02	-0.72471	-0.70004
18.03	-0.72352	-0.70004
18.04	-0.72617	-0.70004
18.05	-0.72466	-0.70004
18.06	-0.72688	-0.70004
18.07	-0.72485	-0.70004
18.08	-0.72645	-0.70004
18.09	-0.72381	-0.70004
18.1	-0.72478	-0.70004
18.11	-0.72185	-0.70004
18.12	-0.72276	-0.70004
18.13	-0.71966	-0.70004
18.14	-0.72075	-0.70004
18.15	-0.71789	-0.70004
18.16	-0.71947	-0.70004
18.17	-0.7172	-0.70004
18.18	-0.71932	-0.70004
18.19	-0.71758	-0.70004
18.2	-0.72025	-0.70004
18.21	-0.71861	-0.70004
18.22	-0.72152	-0.70004
18.23	-0.71978	-0.70004
18.24	-0.72247	-0.70004
18.25	-0.72018	-0.70004
18.26	-0.72238	-0.70004
18.27	-0.71999	-0.70004
18.28	-0.72168	-0.70004
18.29	-0.71887	-0.70004
18.3	-0.72028	-0.70004
18.31	-0.71711	-0.70004
18.32	-0.71832	-0.70004
18.33	-0.71525	-0.70004
18.34	-0.71668	-0.70004
18.35	-0.7136	-0.70004
18.36	-0.71532	-0.70004
18.37	-0.71286	-0.70004
18.38	-0.71503	-0.70004
18.39	-0.71262	-0.70004
18.4	-0.71529	-0.70004
18.41	-0.71339	-0.70004
18.42	-0.7162	-0.70004
18.43	-0.71415	-0.70004
18.44	-0.71718	-0.70004
18.45	-0.71515	-0.70004
18.46	-0.71765	-0.70004
18.47	-0.7151	-0.70004
18.48	-0.71732	-0.70004
18.49	-0.71413	-0.70004
18.5	-0.71591	-0.70004
18.51	-0.71229	-0.70004
18.52	-0.71403	-0.70004
18.53	-0.71057	-0.70004
18.54	-0.71241	-0.70004
18.55	-0.70936	-0.70004
18.56	-0.71181	-0.70004
18.57	-0.7089	-0.70004
18.58	-0.71172	-0.70004
18.59	-0.70919	-0.70004
18.6	-0.71212	-0.70004
18.61	-0.70986	-0.70004
18.62	-0.71279	-0.70004
18.63	-0.71024	-0.70004
18.64	-0.71301	-0.70004
18.65	-0.71014	-0.70004
18.66	-0.71267	-0.70004
18.67	-0.70969	-0.70004
18.68	-0.71198	-0.70004
18.69	-0.70859	-0.70004
18.7	-0.71098	-0.70004
18.71	-0.70721	-0.70004
18.72	-0.70962	-0.70004
18.73	-0.70592	-0.70004
18.74	-0.7084	-0.70004
18.75	-0.70476	-0.70004
18.76	-0.70747	-0.70004
18.77	-0.70387	-0.70004
18.78	-0.70693	-0.70004
18.79	-0.70352	-0.70004
18.8	-0.707	-0.70004
18.81	-0.70375	-0.70004
18.82	-0.70747	-0.70004
18.83	-0.70399	-0.70004
18.84	-0.70805	-0.70004
18.85	-0.70457	-0.70004
18.86	-0.70848	-0.70004
18.87	-0.7044	-0.70004
18.88	-0.70817	-0.70004
18.89	-0.70373	-0.70004
18.9	-0.70714	-0.70004
18.91	-0.70251	-0.70004
18.92	-0.70583	-0.70004
18.93	-0.70104	-0.70004
18.94	-0.70459	-0.70004
18.95	-0.69989	-0.70004
18.96	-0.70402	-0.70004
18.97	-0.69925	-0.70004
18.98	-0.70378	-0.70004
18.99	-0.69942	-0.70004
19	-0.70426	-0.70004
19.01	-0.70006	-0.70004
19.02	-0.70516	-0.70004
19.03	-0.70089	-0.70004
19.04	-0.70602	-0.70004
19.05	-0.70082	-0.70004
19.06	-0.70552	-0.70004
19.07	-0.70015	-0.70004
19.08	-0.70437	-0.70004
19.09	-0.69846	-0.70004
19.1	-0.70249	-0.70004
19.11	-0.69596	-0.70004
19.12	-0.70039	-0.70004
19.13	-0.69462	-0.70004
19.14	-0.69925	-0.70004
19.15	-0.6935	-0.70004
19.16	-0.69911	-0.70004
19.17	-0.69365	-0.70004
19.18	-0.69963	-0.70004
19.19	-0.69498	-0.70004
19.2	-0.70046	-0.70004
19.21	-0.69546	-0.70004
19.22	-0.70137	-0.70004
19.23	-0.6962	-0.70004
19.24	-0.70192	-0.70004
19.25	-0.69613	-0.70004
19.26	-0.70161	-0.70004
19.27	-0.69541	-0.70004
19.28	-0.70104	-0.70004
19.29	-0.69443	-0.70004
19.3	-0.69982	-0.70004
19.31	-0.69307	-0.70004
19.32	-0.6986	-0.70004
19.33	-0.69155	-0.70004
19.34	-0.69722	-0.70004
19.35	-0.69028	-0.70004
19.36	-0.69646	-0.70004
19.37	-0.6895	-0.70004
19.38	-0.69605	-0.70004
19.39	-0.68895	-0.70004
19.4	-0.69591	-0.70004
19.41	-0.68933	-0.70004
19.42	-0.69715	-0.70004
19.43	-0.69028	-0.70004
19.44	-0.69732	-0.70004
19.45	-0.69098	-0.70004
19.46	-0.69794	-0.70004
19.47	-0.69088	-0.70004
19.48	-0.69765	-0.70004
19.49	-0.69	-0.70004
19.5	-0.69624	-0.70004
19.51	-0.68823	-0.70004
19.52	-0.69455	-0.70004
19.53	-0.68621	-0.70004
19.54	-0.69245	-0.70004
19.55	-0.68461	-0.70004
19.56	-0.6915	-0.70004
19.57	-0.68389	-0.70004
19.58	-0.69095	-0.70004
19.59	-0.68394	-0.70004
19.6	-0.69145	-0.70004
19.61	-0.68454	-0.70004
19.62	-0.69264	-0.70004
19.63	-0.68649	-0.70004
19.64	-0.69367	-0.70004
19.65	-0.68723	-0.70004
19.66	-0.69417	-0.70004
19.67	-0.6864	-0.70004
19.68	-0.69343	-0.70004
19.69	-0.68602	-0.70004
19.7	-0.69214	-0.70004
19.71	-0.68413	-0.70004
19.72	-0.69057	-0.70004
19.73	-0.6828	-0.70004
19.74	-0.68933	-0.70004
19.75	-0.68213	-0.70004
19.76	-0.68828	-0.70004
19.77	-0.68137	-0.70004
19.78	-0.68776	-0.70004
19.79	-0.68101	-0.70004
19.8	-0.68811	-0.70004
19.81	-0.68206	-0.70004
19.82	-0.68859	-0.70004
19.83	-0.68232	-0.70004
19.84	-0.68864	-0.70004
19.85	-0.68306	-0.70004
19.86	-0.68854	-0.70004
19.87	-0.68311	-0.70004
19.88	-0.68838	-0.70004
19.89	-0.68263	-0.70004
19.9	-0.68785	-0.70004
19.91	-0.68158	-0.70004
19.92	-0.68618	-0.70004
19.93	-0.68044	-0.70004
19.94	-0.68509	-0.70004
19.95	-0.67917	-0.70004
19.96	-0.68313	-0.70004
19.97	-0.67796	-0.70004
19.98	-0.68244	-0.70004
[truncated: 52,002 more rows]
