# Supplementary material for: Electrochemically actuated microelectrodes for minimally invasive peripheral nerve interfaces
Source: Nat Mater. 2024 Apr 26;23(7):969–76. doi: 10.1038/s41563-024-01886-0 (PMC11230894; doi:10.1038/s41563-024-01886-0)
Supplement: Supplementary file 7 — Source Data Fig. 2 [file 41563_2024_1886_MOESM7_ESM.xlsx]

## Sheet: Figure 2a
Time (s)	Voltage (V)	Current (mA/cm2)
0.01	0	0
0.02	0	0
0.03	0	0
0.04	0	0
0.05	0	0
0.06	0	0
0.07	0	0
0.08	0	0
0.09	0	0
0.1	0	0
0.11	0	0
0.12	0	0
0.13	0	0
0.14	0	0
0.15	0	0
0.16	0	0
0.17	0	0
0.18	0	0
0.19	0	0
0.2	0	0
0.21	0	0
0.22	0	0
0.23	0	0
0.24	0	0
0.25	0	0
0.26	0	0
0.27	0	0
0.28	0	0
0.29	0	0
0.3	0	0
0.31	0	0
0.32	0	0
0.33	0	0
0.34	0	0
0.35	0	0
0.36	0	0
0.37	0	0
0.38	0	0
0.39	0	0
0.4	0	0
0.41	0	0
0.42	0	0
0.43	0	0
0.44	0	0
0.45	0	0
0.46	0	0
0.47	0	0
0.48	0	0
0.49	0	0
0.5	0	0
0.51	0	0
0.52	0	0
0.53	0	0
0.54	0	0
0.55	0	0
0.56	0	0
0.57	0	0
0.58	0	0
0.59	0	0
0.6	0	0
0.61	0	0
0.62	0	0
0.63	0	0
0.64	0	0
0.65	0	0
0.66	0	0
0.67	0	0
0.68	0.60004	31.2188
0.69	0.60004	58.1207
0.7	0.60004	56.5662
0.71	0.60004	55.3765
0.72	0.60004	54.4991
0.73	0.60004	53.6814
0.74	0.60004	53.0233
0.75	0.60004	52.3605
0.76	0.60004	51.8193
0.77	0.60004	51.2161
0.78	0.60004	50.7011
0.79	0.60004	50.105
0.8	0.60004	49.5901
0.81	0.60004	48.9869
0.82	0.60004	48.4528
0.83	0.60004	47.8329
0.84	0.60004	47.275
0.85	0.60004	46.6408
0.86	0.60004	46.0615
0.87	0.60004	45.4034
0.88	0.60004	44.8074
0.89	0.60004	44.1446
0.9	0.60004	43.5581
0.91	0.60004	42.9048
0.92	0.60004	42.3302
0.93	0.60004	41.6912
0.94	0.60004	41.1286
0.95	0.60004	40.5039
0.96	0.60004	39.9579
0.97	0.60004	39.3547
0.98	0.60004	38.8254
0.99	0.60004	38.2461
1	0.60004	37.7358
1.01	0.60004	37.1756
1.02	0.60004	36.6844
1.03	0.60004	36.1408
1.04	0.60004	35.6616
1.05	0.60004	35.1371
1.06	0.60004	34.6793
1.07	0.60004	34.1715
1.08	0.60004	33.7256
1.09	0.60004	33.2321
1.1	0.60004	32.7958
1.11	0.60004	32.3166
1.12	0.60004	31.897
1.13	0.60004	31.4273
1.14	0.60004	31.022
1.15	0.60004	30.5737
1.16	0.60004	30.1803
1.17	0.60004	29.7488
1.18	0.60004	29.3745
1.19	0.60004	28.9596
1.2	0.60004	28.602
1.21	0.60004	28.2015
1.22	0.60004	27.8533
1.23	0.60004	27.4695
1.24	0.60004	27.1357
1.25	0.60004	26.7733
1.26	0.60004	26.4586
1.27	0.60004	26.0986
1.28	0.60004	25.7958
1.29	0.60004	25.4668
1.3	0.60004	25.1735
1.31	0.60004	24.8374
1.32	0.60004	24.5512
1.33	0.60004	24.227
1.34	0.60004	23.9361
1.35	0.60004	23.6286
1.36	0.60004	23.3639
1.37	0.60004	23.073
1.38	0.60004	22.8179
1.39	0.60004	22.539
1.4	0.60004	22.2934
1.41	0.60004	22.024
1.42	0.60004	21.7879
1.43	0.60004	21.5257
1.44	0.60004	21.2944
1.45	0.60004	21.0393
1.46	0.60004	20.8104
1.47	0.60004	20.5625
1.48	0.60004	20.3407
1.49	0.60004	20.0952
1.5	0.60004	19.8806
1.51	0.60004	19.6446
1.52	0.60004	19.4348
1.53	0.60004	19.2059
1.54	0.60004	19.0032
1.55	0.60004	18.791
1.56	0.60004	18.5931
1.57	0.60004	18.3833
1.58	0.60004	18.1759
1.59	0.60004	17.9685
1.6	0.60004	17.7825
1.61	0.60004	17.5822
1.62	0.60004	17.4011
1.63	0.60004	17.2079
1.64	0.60004	17.0243
1.65	0.60004	16.836
1.66	0.60004	16.6596
1.67	0.60004	16.4736
1.68	0.60004	16.3019
1.69	0.60004	16.1255
1.7	0.60004	15.9586
1.71	0.60004	15.7846
1.72	0.60004	15.6153
1.73	0.60004	15.446
1.74	0.60004	15.2815
1.75	0.60004	15.1194
1.76	0.60004	14.9644
1.77	0.60004	14.8047
1.78	0.60004	14.6521
1.79	0.60004	14.4971
1.8	0.60004	14.3469
1.81	0.60004	14.1967
1.82	0.60004	14.0536
1.83	0.60004	13.9082
1.84	0.60004	13.7675
1.85	0.60004	13.6221
1.86	0.60004	13.4862
1.87	0.60004	13.3455
1.88	0.60004	13.212
1.89	0.60004	13.0737
1.9	0.60004	12.9426
1.91	0.60004	12.8091
1.92	0.60004	12.6851
1.93	0.60004	12.5564
1.94	0.60004	12.4348
1.95	0.60004	12.306
1.96	0.60004	12.1868
1.97	0.60004	12.0628
1.98	0.60004	11.9508
1.99	0.60004	11.8031
2	0.60004	11.691
2.01	0.60004	11.5763
2.02	0.60004	11.4659
2.03	0.60004	11.3517
2.04	0.60004	11.2433
2.05	0.60004	11.1314
2.06	0.60004	11.0265
2.07	0.60004	10.9193
2.08	0.60004	10.8167
2.09	0.60004	10.7106
2.1	0.60004	10.6093
2.11	0.60004	10.5061
2.12	0.60004	10.4064
2.13	0.60004	10.3053
2.14	0.60004	10.2102
2.15	0.60004	10.1136
2.16	0.60004	10.0216
2.17	0.60004	9.92528
2.18	0.60004	9.83445
2.19	0.60004	9.73717
2.2	0.60004	9.65039
2.21	0.60004	9.56265
2.22	0.60004	9.47682
2.23	0.60004	9.3867
2.24	0.60004	9.30253
2.25	0.60004	9.21384
2.26	0.60004	9.13063
2.27	0.60004	9.04361
2.28	0.60004	8.96207
2.29	0.60004	8.876
2.3	0.60004	8.79637
2.31	0.60004	8.71244
2.32	0.60004	8.63448
2.33	0.60004	8.55294
2.34	0.60004	8.47713
2.35	0.60004	8.39725
2.36	0.60004	8.32406
2.37	0.60004	8.24609
2.38	0.60004	8.17457
2.39	0.60004	8.09851
2.4	0.60004	8.02508
2.41	0.60004	7.95117
2.42	0.60004	7.88227
2.43	0.60004	7.80812
2.44	0.60004	7.74065
2.45	0.60004	7.6684
2.46	0.60004	7.60189
2.47	0.60004	7.53155
2.48	0.60004	7.46718
2.49	0.60004	7.39708
2.5	0.60004	7.3339
2.51	0.60004	7.26572
2.52	0.60004	7.2042
2.53	0.60004	7.13744
2.54	0.60004	7.0776
2.55	0.60004	7.01227
2.56	0.60004	6.95386
2.57	0.60004	6.88925
2.58	0.60004	6.83084
2.59	0.60004	6.76861
2.6	0.60004	6.71211
2.61	0.60004	6.65035
2.62	0.60004	6.59623
2.63	0.60004	6.53615
2.64	0.60004	6.48179
2.65	0.60004	6.42219
2.66	0.60004	6.36973
2.67	0.60004	6.31084
2.68	-1.09997	-31.2216
2.69	-1.09997	-51.4473
2.7	-1.09997	-49.6997
2.71	-1.09997	-48.5458
2.72	-1.09997	-47.7375
2.73	-1.09997	-47.0533
2.74	-1.09997	-46.5144
2.75	-1.09997	-45.9971
2.76	-1.09997	-45.5632
2.77	-1.09997	-45.1292
2.78	-1.09997	-44.7644
2.79	-1.09997	-44.3854
2.8	-1.09997	-44.0659
2.81	-1.09997	-43.7226
2.82	-1.09997	-43.4341
2.83	-1.09997	-43.117
2.84	-1.09997	-42.8523
2.85	-1.09997	-42.5495
2.86	-1.09997	-42.304
2.87	-1.09997	-42.0179
2.88	-1.09997	-41.7914
2.89	-1.09997	-41.5243
2.9	-1.09997	-41.3122
2.91	-1.09997	-41.057
2.92	-1.09997	-40.8591
2.93	-1.09997	-40.6088
2.94	-1.09997	-40.4109
2.95	-1.09997	-40.1677
2.96	-1.09997	-39.9841
2.97	-1.09997	-39.7457
2.98	-1.09997	-39.5621
2.99	-1.09997	-39.3404
3	-1.09997	-39.1497
3.01	-1.09997	-38.9136
3.02	-1.09997	-38.7277
3.03	-1.09997	-38.494
3.04	-1.09997	-38.3128
3.05	-1.09997	-38.0744
3.06	-1.09997	-37.8932
3.07	-1.09997	-37.6572
3.08	-1.09997	-37.4831
3.09	-1.09997	-37.2495
3.1	-1.09997	-37.073
3.11	-1.09997	-36.8394
3.12	-1.09997	-36.663
3.13	-1.09997	-36.4293
3.14	-1.09997	-36.2505
3.15	-1.09997	-36.0145
3.16	-1.09997	-35.8357
3.17	-1.09997	-35.5972
3.18	-1.09997	-35.4494
3.19	-1.09997	-35.2038
3.2	-1.09997	-35.0012
3.21	-1.09997	-34.7556
3.22	-1.09997	-34.5506
3.23	-1.09997	-34.2859
3.24	-1.09997	-34.0737
3.25	-1.09997	-33.8067
3.26	-1.09997	-33.5969
3.27	-1.09997	-33.3251
3.28	-1.09997	-33.0962
3.29	-1.09997	-32.8053
3.3	-1.09997	-32.5645
3.31	-1.09997	-32.2641
3.32	-1.09997	-31.9995
3.33	-1.09997	-31.6704
3.34	-1.09997	-31.3986
3.35	-1.09997	-31.0577
3.36	-1.09997	-30.7645
3.37	-1.09997	-30.4021
3.38	-1.09997	-30.0897
3.39	-1.09997	-29.7035
3.4	-1.09997	-29.3578
3.41	-1.09997	-28.9596
3.42	-1.09997	-28.6044
3.43	-1.09997	-28.1752
3.44	-1.09997	-27.8081
3.45	-1.09997	-27.336
3.46	-1.09997	-26.9664
3.47	-1.09997	-26.5063
3.48	-1.09997	-26.0891
3.49	-1.09997	-25.6337
3.5	-1.09997	-25.2284
3.51	-1.09997	-24.7634
3.52	-1.09997	-24.3414
3.53	-1.09997	-23.8884
3.54	-1.09997	-23.4688
3.55	-1.09997	-23.0206
3.56	-1.09997	-22.6272
3.57	-1.09997	-22.1837
3.58	-1.09997	-21.7951
3.59	-1.09997	-21.3612
3.6	-1.09997	-21.0203
3.61	-1.09997	-20.6412
3.62	-1.09997	-20.3193
3.63	-1.09997	-19.9545
3.64	-1.09997	-19.6636
3.65	-1.09997	-19.3299
3.66	-1.09997	-19.0509
3.67	-1.09997	-18.6885
3.68	-1.09997	-18.4334
3.69	-1.09997	-18.1449
3.7	-1.09997	-17.9137
3.71	-1.09997	-17.649
3.72	-1.09997	-17.4416
3.73	-1.09997	-17.196
3.74	-1.09997	-17.01
3.75	-1.09997	-16.7788
3.76	-1.09997	-16.6
3.77	-1.09997	-16.3806
3.78	-1.09997	-16.2113
3.79	-1.09997	-16.0087
3.8	-1.09997	-15.8776
3.81	-1.09997	-15.7273
3.82	-1.09997	-15.5771
3.83	-1.09997	-15.4102
3.84	-1.09997	-15.2147
3.85	-1.09997	-15.0431
3.86	-1.09997	-14.9334
3.87	-1.09997	-14.7665
3.88	-1.09997	-14.6449
3.89	-1.09997	-14.4995
3.9	-1.09997	-14.3946
3.91	-1.09997	-14.2587
3.92	-1.09997	-14.1562
3.93	-1.09997	-14.0203
3.94	-1.09997	-13.9177
3.95	-1.09997	-13.7818
3.96	-1.09997	-13.696
3.97	-1.09997	-13.5673
3.98	-1.09997	-13.479
3.99	-1.09997	-13.3503
4	-1.09997	-13.2668
4.01	-1.09997	-13.1453
4.02	-1.09997	-13.0618
4.03	-1.09997	-12.9378
4.04	-1.09997	-12.8615
4.05	-1.09997	-12.7495
4.06	-1.09997	-12.6732
4.07	-1.09997	-12.5659
4.08	-1.09997	-12.4944
4.09	-1.09997	-12.3895
4.1	-1.09997	-12.3203
4.11	-1.09997	-12.2154
4.12	-1.09997	-12.1463
4.13	-1.09997	-12.041
4.14	-1.09997	-11.9771
4.15	-1.09997	-11.8531
4.16	-1.09997	-11.795
4.17	-1.09997	-11.7015
4.18	-1.09997	-11.6336
4.19	-1.09997	-11.532
4.2	-1.09997	-11.4555
4.21	-1.09997	-11.3713
4.22	-1.09997	-11.3405
4.23	-1.09997	-11.2449
4.24	-1.09997	-11.188
4.25	-1.09997	-11.1152
4.26	-1.09997	-11.0721
4.27	-1.09997	-10.9877
4.28	-1.09997	-10.9359
4.29	-1.09997	-10.8566
4.3	-1.09997	-10.8086
4.31	-1.09997	-10.7278
4.32	-1.09997	-10.6815
4.33	-1.09997	-10.601
4.34	-1.09997	-10.5445
4.35	-1.09997	-10.4324
4.36	-1.09997	-10.3919
4.37	-1.09997	-10.3199
4.38	-1.09997	-10.2846
4.39	-1.09997	-10.2081
4.4	-1.09997	-10.1472
4.41	-1.09997	-10.0776
4.42	-1.09997	-10.0388
4.43	-1.09997	-9.9744
4.44	-1.09997	-9.93148
4.45	-1.09997	-9.87236
4.46	-1.09997	-9.87689
4.47	-1.09997	-9.81251
4.48	-1.09997	-9.78104
4.49	-1.09997	-9.7181
4.5	-1.09997	-9.68806
4.51	-1.09997	-9.62583
4.52	-1.09997	-9.58625
4.53	-1.09997	-9.49255
4.54	-1.09997	-9.44988
4.55	-1.09997	-9.38932
4.56	-1.09997	-9.35308
4.57	-1.09997	-9.30611
4.58	-1.09997	-9.26224
4.59	-1.09997	-9.21241
4.6	-1.09997	-9.18213
4.61	-1.09997	-9.14875
4.62	-1.09997	-9.10512
4.63	-1.09997	-9.06101
4.64	-1.09997	-9.02096
4.65	-1.09997	-8.98686
4.66	-1.09997	-8.95682
4.67	-1.09997	-8.91009
4.68	0.60004	31.2188
4.69	0.60004	57.3983
4.7	0.60004	55.8271
4.71	0.60004	54.6756
4.72	0.60004	53.791
4.73	0.60004	53.0114
4.74	0.60004	52.3486
4.75	0.60004	51.7382
4.76	0.60004	51.1827
4.77	0.60004	50.6248
4.78	0.60004	50.0931
4.79	0.60004	49.5424
4.8	0.60004	49.0083
4.81	0.60004	48.4457
4.82	0.60004	47.9021
4.83	0.60004	47.3251
4.84	0.60004	46.7505
4.85	0.60004	46.1449
4.86	0.60004	45.5584
4.87	0.60004	44.9385
4.88	0.60004	44.3472
4.89	0.60004	43.7321
4.9	0.60004	43.1527
4.91	0.60004	42.5495
4.92	0.60004	41.9726
4.93	0.60004	41.3837
4.94	0.60004	40.8305
4.95	0.60004	40.2607
4.96	0.60004	39.7243
4.97	0.60004	39.1592
4.98	0.60004	38.6371
4.99	0.60004	38.0935
5	0.60004	37.5928
5.01	0.60004	37.0659
5.02	0.60004	36.5819
5.03	0.60004	36.0741
5.04	0.60004	35.6091
5.05	0.60004	35.118
5.06	0.60004	34.6698
5.07	0.60004	34.1905
5.08	0.60004	33.7566
5.09	0.60004	33.2965
5.1	0.60004	32.8792
5.11	0.60004	32.4358
5.12	0.60004	32.0352
5.13	0.60004	31.6085
5.14	0.60004	31.2341
5.15	0.60004	30.8312
5.16	0.60004	30.4617
5.17	0.60004	30.0659
5.18	0.60004	29.725
5.19	0.60004	29.3387
5.2	0.60004	29.0025
5.21	0.60004	28.6306
5.22	0.60004	28.3135
5.23	0.60004	27.9559
5.24	0.60004	27.6483
5.25	0.60004	27.2978
5.26	0.60004	26.9998
5.27	0.60004	26.6684
5.28	0.60004	26.3728
5.29	0.60004	26.0461
5.3	0.60004	25.7648
5.31	0.60004	25.4477
5.32	0.60004	25.1759
5.33	0.60004	24.8636
5.34	0.60004	24.6061
5.35	0.60004	24.3057
5.36	0.60004	24.0553
5.37	0.60004	23.7621
5.38	0.60004	23.5213
5.39	0.60004	23.24
5.4	0.60004	23.0063
5.41	0.60004	22.7297
5.42	0.60004	22.5056
5.43	0.60004	22.2362
5.44	0.60004	22.0192
5.45	0.60004	21.757
5.46	0.60004	21.5471
5.47	0.60004	21.2897
5.48	0.60004	21.087
5.49	0.60004	20.8343
5.5	0.60004	20.634
5.51	0.60004	20.3908
5.52	0.60004	20.1977
5.53	0.60004	19.9545
5.54	0.60004	19.7686
5.55	0.60004	19.5325
5.56	0.60004	19.3489
5.57	0.60004	19.12
5.58	0.60004	18.9412
5.59	0.60004	18.7171
5.6	0.60004	18.5455
5.61	0.60004	18.3261
5.62	0.60004	18.1592
5.63	0.60004	17.9446
5.64	0.60004	17.7849
5.65	0.60004	17.5775
5.66	0.60004	17.4225
5.67	0.60004	17.2175
5.68	0.60004	17.0673
5.69	0.60004	16.867
5.7	0.60004	16.7216
5.71	0.60004	16.5237
5.72	0.60004	16.383
5.73	0.60004	16.1875
5.74	0.60004	16.054
5.75	0.60004	15.8609
5.76	0.60004	15.7297
5.77	0.60004	15.5437
5.78	0.60004	15.4174
5.79	0.60004	15.2338
5.8	0.60004	15.1122
5.81	0.60004	14.9334
5.82	0.60004	14.8166
5.83	0.60004	14.6425
5.84	0.60004	14.5305
5.85	0.60004	14.3588
5.86	0.60004	14.2491
5.87	0.60004	14.0822
5.88	0.60004	13.9821
5.89	0.60004	13.8176
5.9	0.60004	13.7127
5.91	0.60004	13.5529
5.92	0.60004	13.4528
5.93	0.60004	13.2931
5.94	0.60004	13.1953
5.95	0.60004	13.038
5.96	0.60004	12.945
5.97	0.60004	12.79
5.98	0.60004	12.7018
5.99	0.60004	12.5516
6	0.60004	12.4634
6.01	0.60004	12.3156
6.02	0.60004	12.2321
6.03	0.60004	12.0867
6.04	0.60004	12.008
6.05	0.60004	11.835
6.06	0.60004	11.7578
6.07	0.60004	11.6176
6.08	0.60004	11.5432
6.09	0.60004	11.4042
6.1	0.60004	11.3322
6.11	0.60004	11.1951
6.12	0.60004	11.1245
6.13	0.60004	10.9901
6.14	0.60004	10.9209
6.15	0.60004	10.7888
6.16	0.60004	10.723
6.17	0.60004	10.5936
6.18	0.60004	10.5287
6.19	0.60004	10.4033
6.2	0.60004	10.3418
6.21	0.60004	10.2185
6.22	0.60004	10.1577
6.23	0.60004	10.0364
6.24	0.60004	9.97654
6.25	0.60004	9.85638
6.26	0.60004	9.79868
6.27	0.60004	9.68281
6.28	0.60004	9.62631
6.29	0.60004	9.5133
6.3	0.60004	9.45798
6.31	0.60004	9.34568
6.32	0.60004	9.29419
6.33	0.60004	9.18475
6.34	0.60004	9.13206
6.35	0.60004	9.02525
6.36	0.60004	8.97184
6.37	0.60004	8.8667
6.38	0.60004	8.81711
6.39	0.60004	8.71387
6.4	0.60004	8.66548
6.41	0.60004	8.5651
6.42	0.60004	8.51694
6.43	0.60004	8.4168
6.44	0.60004	8.37031
6.45	0.60004	8.27161
6.46	0.60004	8.22678
6.47	0.60004	8.13189
6.48	0.60004	8.08659
6.49	0.60004	7.99289
6.5	0.60004	7.94783
6.51	0.60004	7.85509
6.52	0.60004	7.81122
6.53	0.60004	7.72181
6.54	0.60004	7.6789
6.55	0.60004	7.59187
6.56	0.60004	7.54824
6.57	0.60004	7.46265
6.58	0.60004	7.42236
6.59	0.60004	7.33796
6.6	0.60004	7.29909
6.61	0.60004	7.21684
6.62	0.60004	7.17774
6.63	0.60004	7.09596
6.64	0.60004	7.05877
6.65	0.60004	6.97842
6.66	0.60004	6.94099
6.67	0.60004	6.86136
6.68	-1.09997	-31.2216
6.69	-1.09997	-52.1292
6.7	-1.09997	-50.3506
6.71	-1.09997	-49.1919
6.72	-1.09997	-48.3741
6.73	-1.09997	-47.7042
6.74	-1.09997	-47.1582
6.75	-1.09997	-46.6503
6.76	-1.09997	-46.2116
6.77	-1.09997	-45.7873
6.78	-1.09997	-45.4106
6.79	-1.09997	-45.0386
6.8	-1.09997	-44.7072
6.81	-1.09997	-44.3758
6.82	-1.09997	-44.073
6.83	-1.09997	-43.7631
6.84	-1.09997	-43.4817
6.85	-1.09997	-43.1909
6.86	-1.09997	-42.9262
6.87	-1.09997	-42.6544
6.88	-1.09997	-42.4017
6.89	-1.09997	-42.1418
6.9	-1.09997	-41.901
6.91	-1.09997	-41.6579
6.92	-1.09997	-41.429
6.93	-1.09997	-41.1953
6.94	-1.09997	-40.9784
6.95	-1.09997	-40.7519
6.96	-1.09997	-40.5397
6.97	-1.09997	-40.3227
6.98	-1.09997	-40.1033
6.99	-1.09997	-39.8864
7	-1.09997	-39.667
7.01	-1.09997	-39.4453
7.02	-1.09997	-39.2236
7.03	-1.09997	-38.9995
7.04	-1.09997	-38.7801
7.05	-1.09997	-38.5512
7.06	-1.09997	-38.3224
7.07	-1.09997	-38.0935
7.08	-1.09997	-37.8717
7.09	-1.09997	-37.6381
7.1	-1.09997	-37.4044
7.11	-1.09997	-37.1779
7.12	-1.09997	-36.9491
7.13	-1.09997	-36.7154
7.14	-1.09997	-36.4865
7.15	-1.09997	-36.2457
7.16	-1.09997	-36.0073
7.17	-1.09997	-35.7498
7.18	-1.09997	-35.509
7.19	-1.09997	-35.2682
7.2	-1.09997	-34.994
7.21	-1.09997	-34.7222
7.22	-1.09997	-34.4695
7.23	-1.09997	-34.1834
7.24	-1.09997	-33.9021
7.25	-1.09997	-33.604
7.26	-1.09997	-33.3155
7.27	-1.09997	-33.0247
7.28	-1.09997	-32.71
7.29	-1.09997	-32.4024
7.3	-1.09997	-32.0877
7.31	-1.09997	-31.7611
7.32	-1.09997	-31.4249
7.33	-1.09997	-31.0744
7.34	-1.09997	-30.7168
7.35	-1.09997	-30.3472
7.36	-1.09997	-29.9634
7.37	-1.09997	-29.5724
7.38	-1.09997	-29.1671
7.39	-1.09997	-28.7474
7.4	-1.09997	-28.3159
7.41	-1.09997	-27.8748
7.42	-1.09997	-27.429
7.43	-1.09997	-26.9736
7.44	-1.09997	-26.5111
7.45	-1.09997	-26.0461
7.46	-1.09997	-25.617
7.47	-1.09997	-25.1091
7.48	-1.09997	-24.68
7.49	-1.09997	-24.2079
7.5	-1.09997	-23.7454
7.51	-1.09997	-23.2948
7.52	-1.09997	-22.8322
7.53	-1.09997	-22.3697
7.54	-1.09997	-21.931
7.55	-1.09997	-21.5066
7.56	-1.09997	-21.0536
7.57	-1.09997	-20.6555
7.58	-1.09997	-20.2883
7.59	-1.09997	-19.9283
7.6	-1.09997	-19.6064
7.61	-1.09997	-19.2393
7.62	-1.09997	-18.9222
7.63	-1.09997	-18.6098
7.64	-1.09997	-18.319
7.65	-1.09997	-18.0281
7.66	-1.09997	-17.7539
7.67	-1.09997	-17.4392
7.68	-1.09997	-17.196
7.69	-1.09997	-16.9624
7.7	-1.09997	-16.743
7.71	-1.09997	-16.5284
7.72	-1.09997	-16.3186
7.73	-1.09997	-16.116
7.74	-1.09997	-15.9157
7.75	-1.09997	-15.7273
7.76	-1.09997	-15.5557
7.77	-1.09997	-15.3959
7.78	-1.09997	-15.2123
7.79	-1.09997	-15.0526
7.8	-1.09997	-14.9024
7.81	-1.09997	-14.7522
7.82	-1.09997	-14.6235
7.83	-1.09997	-14.4709
7.84	-1.09997	-14.3493
7.85	-1.09997	-14.2134
7.86	-1.09997	-14.0942
7.87	-1.09997	-13.963
7.88	-1.09997	-13.882
7.89	-1.09997	-13.7485
7.9	-1.09997	-13.6364
7.91	-1.09997	-13.5148
7.92	-1.09997	-13.4099
7.93	-1.09997	-13.2549
7.94	-1.09997	-13.1882
7.95	-1.09997	-13.0213
7.96	-1.09997	-12.9211
7.97	-1.09997	-12.8091
7.98	-1.09997	-12.7161
7.99	-1.09997	-12.6064
8	-1.09997	-12.5135
8.01	-1.09997	-12.4157
8.02	-1.09997	-12.3275
8.03	-1.09997	-12.2774
8.04	-1.09997	-12.1964
8.05	-1.09997	-12.0604
8.06	-1.09997	-11.959
8.07	-1.09997	-11.881
8.08	-1.09997	-11.799
8.09	-1.09997	-11.6989
8.1	-1.09997	-11.6169
8.11	-1.09997	-11.5933
8.12	-1.09997	-11.5172
8.13	-1.09997	-11.4376
8.14	-1.09997	-11.3537
8.15	-1.09997	-11.2643
8.16	-1.09997	-11.1899
8.17	-1.09997	-11.1031
8.18	-1.09997	-11.0425
8.19	-1.09997	-10.9481
8.2	-1.09997	-10.8716
8.21	-1.09997	-10.7948
8.22	-1.09997	-10.7369
8.23	-1.09997	-10.656
8.24	-1.09997	-10.5964
8.25	-1.09997	-10.5247
8.26	-1.09997	-10.4679
8.27	-1.09997	-10.4014
8.28	-1.09997	-10.3697
8.29	-1.09997	-10.3335
8.3	-1.09997	-10.2767
8.31	-1.09997	-10.2116
8.32	-1.09997	-10.152
8.33	-1.09997	-10.0631
8.34	-1.09997	-10.0392
8.35	-1.09997	-9.95318
8.36	-1.09997	-9.88285
8.37	-1.09997	-9.8106
8.38	-1.09997	-9.74981
8.39	-1.09997	-9.68949
8.4	-1.09997	-9.64824
8.41	-1.09997	-9.59698
8.42	-1.09997	-9.53761
8.43	-1.09997	-9.49374
8.44	-1.09997	-9.43462
8.45	-1.09997	-9.39003
8.46	-1.09997	-9.34497
8.47	-1.09997	-9.32375
8.48	-1.09997	-9.28823
8.49	-1.09997	-9.2415
8.5	-1.09997	-9.19715
8.51	-1.09997	-9.14112
8.52	-1.09997	-9.10012
8.53	-1.09997	-9.05076
8.54	-1.09997	-9.00713
8.55	-1.09997	-8.95802
8.56	-1.09997	-8.91748
8.57	-1.09997	-8.86789
8.58	-1.09997	-8.82998
8.59	-1.09997	-8.77896
8.6	-1.09997	-8.73796
8.61	-1.09997	-8.6886
8.62	-1.09997	-8.64998
8.63	-1.09997	-8.59991
8.64	-1.09997	-8.56534
8.65	-1.09997	-8.51885
8.66	-1.09997	-8.48309
8.67	-1.09997	-8.4385
8.68	0.60004	31.2188
8.69	0.60004	56.9787
8.7	0.60004	55.4361
8.71	0.60004	54.2488
8.72	0.60004	53.338
8.73	0.60004	52.5393
8.74	0.60004	51.9003
8.75	0.60004	51.2781
8.76	0.60004	50.7273
8.77	0.60004	50.1551
8.78	0.60004	49.633
8.79	0.60004	49.056
8.8	0.60004	48.5386
8.81	0.60004	47.9664
8.82	0.60004	47.4419
8.83	0.60004	46.8291
8.84	0.60004	46.2736
8.85	0.60004	45.6514
8.86	0.60004	45.0863
8.87	0.60004	44.4593
8.88	0.60004	43.8918
8.89	0.60004	43.2624
8.9	0.60004	42.6997
8.91	0.60004	42.0775
8.92	0.60004	41.5267
8.93	0.60004	40.9259
8.94	0.60004	40.3942
8.95	0.60004	39.8077
8.96	0.60004	39.2927
8.97	0.60004	38.7229
8.98	0.60004	38.2294
8.99	0.60004	37.6786
9	0.60004	37.2018
9.01	0.60004	36.6701
9.02	0.60004	36.2124
9.03	0.60004	35.6974
9.04	0.60004	35.2587
9.05	0.60004	34.7675
9.06	0.60004	34.3598
9.07	0.60004	33.8806
9.08	0.60004	33.4848
9.09	0.60004	33.0318
9.1	0.60004	32.648
9.11	0.60004	32.2093
9.12	0.60004	31.8469
9.13	0.60004	31.4225
9.14	0.60004	31.0816
9.15	0.60004	30.6739
9.16	0.60004	30.3425
9.17	0.60004	29.9491
9.18	0.60004	29.6272
9.19	0.60004	29.2505
9.2	0.60004	28.9382
9.21	0.60004	28.5662
9.22	0.60004	28.2706
9.23	0.60004	27.901
9.24	0.60004	27.6197
9.25	0.60004	27.274
9.26	0.60004	26.9998
9.27	0.60004	26.6565
9.28	0.60004	26.3895
9.29	0.60004	26.0533
9.3	0.60004	25.7934
9.31	0.60004	25.4692
9.32	0.60004	25.2212
9.33	0.60004	24.9017
9.34	0.60004	24.6609
9.35	0.60004	24.351
9.36	0.60004	24.1269
9.37	0.60004	23.8336
9.38	0.60004	23.6119
9.39	0.60004	23.3282
9.4	0.60004	23.1136
9.41	0.60004	22.8299
9.42	0.60004	22.6248
9.43	0.60004	22.3483
9.44	0.60004	22.148
9.45	0.60004	21.8762
9.46	0.60004	21.6831
9.47	0.60004	21.4184
9.48	0.60004	21.2372
9.49	0.60004	20.9749
9.5	0.60004	20.789
9.51	0.60004	20.5339
9.52	0.60004	20.3622
9.53	0.60004	20.1166
9.54	0.60004	19.9402
9.55	0.60004	19.7042
9.56	0.60004	19.5397
9.57	0.60004	19.3036
9.58	0.60004	19.1367
9.59	0.60004	18.9102
9.6	0.60004	18.7577
9.61	0.60004	18.5264
9.62	0.60004	18.3857
9.63	0.60004	18.1711
9.64	0.60004	18.0209
9.65	0.60004	17.8087
9.66	0.60004	17.6633
9.67	0.60004	17.4583
9.68	0.60004	17.3176
9.69	0.60004	17.1078
9.7	0.60004	16.9671
9.71	0.60004	16.7692
9.72	0.60004	16.6333
9.73	0.60004	16.4378
9.74	0.60004	16.3067
9.75	0.60004	16.116
9.76	0.60004	15.992
9.77	0.60004	15.806
9.78	0.60004	15.6844
9.79	0.60004	15.508
9.8	0.60004	15.384
9.81	0.60004	15.2123
9.82	0.60004	15.0931
9.83	0.60004	14.9239
9.84	0.60004	14.8118
9.85	0.60004	14.6473
9.86	0.60004	14.5352
9.87	0.60004	14.3731
9.88	0.60004	14.2634
9.89	0.60004	14.1085
9.9	0.60004	14.0012
9.91	0.60004	13.8438
9.92	0.60004	13.7389
9.93	0.60004	13.5887
9.94	0.60004	13.4862
9.95	0.60004	13.3384
9.96	0.60004	13.2382
9.97	0.60004	13.0952
9.98	0.60004	12.9974
9.99	0.60004	12.8591
10	0.60004	12.7638
10.01	0.60004	12.6255
10.02	0.60004	12.5325
10.03	0.60004	12.399
10.04	0.60004	12.3108
10.05	0.60004	12.1797
10.06	0.60004	12.0915
10.07	0.60004	11.9627
10.08	0.60004	11.8477
10.09	0.60004	11.7215
10.1	0.60004	11.6362
10.11	0.60004	11.5144
10.12	0.60004	11.4321
10.13	0.60004	11.3126
10.14	0.60004	11.2318
10.15	0.60004	11.1148
10.16	0.60004	11.0351
10.17	0.60004	10.9219
10.18	0.60004	10.8453
10.19	0.60004	10.734
10.2	0.60004	10.6579
10.21	0.60004	10.5473
10.22	0.60004	10.4722
10.23	0.60004	10.3687
10.24	0.60004	10.296
10.25	0.60004	10.1918
10.26	0.60004	10.1194
10.27	0.60004	10.0178
10.28	0.60004	9.94627
10.29	0.60004	9.8478
10.3	0.60004	9.77723
10.31	0.60004	9.68043
10.32	0.60004	9.61224
10.33	0.60004	9.51783
10.34	0.60004	9.4494
10.35	0.60004	9.35975
10.36	0.60004	9.29323
10.37	0.60004	9.20406
10.38	0.60004	9.13778
10.39	0.60004	9.05028
10.4	0.60004	8.9852
10.41	0.60004	8.90079
10.42	0.60004	8.8369
10.43	0.60004	8.75464
10.44	0.60004	8.69027
10.45	0.60004	8.60992
10.46	0.60004	8.54436
10.47	0.60004	8.4652
10.48	0.60004	8.40369
10.49	0.60004	8.32716
10.5	0.60004	8.26445
10.51	0.60004	8.18911
10.52	0.60004	8.12617
10.53	0.60004	8.05345
10.54	0.60004	7.98884
10.55	0.60004	7.91875
10.56	0.60004	7.85747
10.57	0.60004	7.79095
10.58	0.60004	7.73087
10.59	0.60004	7.66435
10.6	0.60004	7.60522
10.61	0.60004	7.54014
10.62	0.60004	7.48101
10.63	0.60004	7.41783
10.64	0.60004	7.36037
10.65	0.60004	7.29838
10.66	0.60004	7.24283
10.67	0.60004	7.18107
10.68	-1.09997	-31.2216
10.69	-1.09997	-52.0648
10.7	-1.09997	-50.3006
10.71	-1.09997	-49.1228
10.72	-1.09997	-48.3431
10.73	-1.09997	-47.6565
10.74	-1.09997	-47.1439
10.75	-1.09997	-46.617
10.76	-1.09997	-46.2069
10.77	-1.09997	-45.7563
10.78	-1.09997	-45.4106
10.79	-1.09997	-45.0124
10.8	-1.09997	-44.712
10.81	-1.09997	-44.352
10.82	-1.09997	-44.0802
10.83	-1.09997	-43.7512
10.84	-1.09997	-43.5008
10.85	-1.09997	-43.1861
10.86	-1.09997	-42.9501
10.87	-1.09997	-42.6497
10.88	-1.09997	-42.4375
10.89	-1.09997	-42.1514
10.9	-1.09997	-41.9463
10.91	-1.09997	-41.6745
10.92	-1.09997	-41.4647
10.93	-1.09997	-41.2049
10.94	-1.09997	-41.0189
10.95	-1.09997	-40.7709
10.96	-1.09997	-40.5873
10.97	-1.09997	-40.3346
10.98	-1.09997	-40.1582
10.99	-1.09997	-39.9078
11	-1.09997	-39.7147
11.01	-1.09997	-39.4501
11.02	-1.09997	-39.2665
11.03	-1.09997	-39.0185
11.04	-1.09997	-38.8135
11.05	-1.09997	-38.556
11.06	-1.09997	-38.3581
11.07	-1.09997	-38.0958
11.08	-1.09997	-37.8932
11.09	-1.09997	-37.6309
11.1	-1.09997	-37.4188
11.11	-1.09997	-37.1589
11.12	-1.09997	-36.9467
11.13	-1.09997	-36.6797
11.14	-1.09997	-36.4675
11.15	-1.09997	-36.2124
11.16	-1.09997	-35.9787
11.17	-1.09997	-35.7021
11.18	-1.09997	-35.4756
11.19	-1.09997	-35.1943
11.2	-1.09997	-34.9559
11.21	-1.09997	-34.6626
11.22	-1.09997	-34.3956
11.23	-1.09997	-34.088
11.24	-1.09997	-33.8186
11.25	-1.09997	-33.4967
11.26	-1.09997	-33.2202
11.27	-1.09997	-32.8792
11.28	-1.09997	-32.5884
11.29	-1.09997	-32.2307
11.3	-1.09997	-31.9327
11.31	-1.09997	-31.5822
11.32	-1.09997	-31.2508
11.33	-1.09997	-30.8741
11.34	-1.09997	-30.5213
11.35	-1.09997	-30.1112
11.36	-1.09997	-29.7345
11.37	-1.09997	-29.3244
11.38	-1.09997	-28.9215
11.39	-1.09997	-28.4804
11.4	-1.09997	-28.0584
11.41	-1.09997	-27.5911
11.42	-1.09997	-27.1405
11.43	-1.09997	-26.6541
11.44	-1.09997	-26.194
11.45	-1.09997	-25.7004
11.46	-1.09997	-25.2355
11.47	-1.09997	-24.7372
11.48	-1.09997	-24.2675
11.49	-1.09997	-23.7812
11.5	-1.09997	-23.3234
11.51	-1.09997	-22.8489
11.52	-1.09997	-22.4007
11.53	-1.09997	-21.9382
11.54	-1.09997	-21.5066
11.55	-1.09997	-21.0679
11.56	-1.09997	-20.6602
11.57	-1.09997	-20.2573
11.58	-1.09997	-19.8997
11.59	-1.09997	-19.5134
11.6	-1.09997	-19.182
11.61	-1.09997	-18.8459
11.62	-1.09997	-18.4763
11.63	-1.09997	-18.1568
11.64	-1.09997	-17.8779
11.65	-1.09997	-17.6109
11.66	-1.09997	-17.3558
11.67	-1.09997	-17.1054
11.68	-1.09997	-16.8813
11.69	-1.09997	-16.6476
11.7	-1.09997	-16.4378
11.71	-1.09997	-16.209
11.72	-1.09997	-16.0111
11.73	-1.09997	-15.7989
11.74	-1.09997	-15.6177
11.75	-1.09997	-15.4341
11.76	-1.09997	-15.272
11.77	-1.09997	-15.1027
11.78	-1.09997	-14.9525
11.79	-1.09997	-14.7975
11.8	-1.09997	-14.6473
11.81	-1.09997	-14.4995
11.82	-1.09997	-14.3469
11.83	-1.09997	-14.2134
11.84	-1.09997	-14.0894
11.85	-1.09997	-13.9511
11.86	-1.09997	-13.8295
11.87	-1.09997	-13.6984
11.88	-1.09997	-13.5768
11.89	-1.09997	-13.4504
11.9	-1.09997	-13.3384
11.91	-1.09997	-13.2239
11.92	-1.09997	-13.1119
11.93	-1.09997	-13.007
11.94	-1.09997	-12.9021
11.95	-1.09997	-12.7972
11.96	-1.09997	-12.7066
11.97	-1.09997	-12.6041
11.98	-1.09997	-12.5015
11.99	-1.09997	-12.399
12	-1.09997	-12.3036
12.01	-1.09997	-12.2035
12.02	-1.09997	-12.1177
12.03	-1.09997	-12.0271
12.04	-1.09997	-11.9306
12.05	-1.09997	-11.8438
12.06	-1.09997	-11.7494
12.07	-1.09997	-11.6691
12.08	-1.09997	-11.5909
12.09	-1.09997	-11.5062
12.1	-1.09997	-11.4278
12.11	-1.09997	-11.3405
12.12	-1.09997	-11.2607
12.13	-1.09997	-11.1708
12.14	-1.09997	-11.1002
12.15	-1.09997	-11.0115
12.16	-1.09997	-10.9355
12.17	-1.09997	-10.8735
12.18	-1.09997	-10.8077
12.19	-1.09997	-10.7354
12.2	-1.09997	-10.657
12.21	-1.09997	-10.5921
12.22	-1.09997	-10.5313
12.23	-1.09997	-10.4563
12.24	-1.09997	-10.3659
12.25	-1.09997	-10.3316
12.26	-1.09997	-10.2729
12.27	-1.09997	-10.2114
12.28	-1.09997	-10.1441
12.29	-1.09997	-10.0846
12.3	-1.09997	-10.0285
12.31	-1.09997	-9.96915
12.32	-1.09997	-9.90907
12.33	-1.09997	-9.84589
12.34	-1.09997	-9.80011
12.35	-1.09997	-9.74099
12.36	-1.09997	-9.68686
12.37	-1.09997	-9.62344
12.38	-1.09997	-9.57147
12.39	-1.09997	-9.51878
12.4	-1.09997	-9.46776
12.41	-1.09997	-9.41697
12.42	-1.09997	-9.36691
12.43	-1.09997	-9.31374
12.44	-1.09997	-9.26582
12.45	-1.09997	-9.21551
12.46	-1.09997	-9.16687
12.47	-1.09997	-9.1168
12.48	-1.09997	-9.07031
12.49	-1.09997	-9.02143
12.5	-1.09997	-8.97304
12.51	-1.09997	-8.92416
12.52	-1.09997	-8.87886
12.53	-1.09997	-8.82903
12.54	-1.09997	-8.78469
12.55	-1.09997	-8.73629
12.56	-1.09997	-8.69409
12.57	-1.09997	-8.64855
12.58	-1.09997	-8.60921
12.59	-1.09997	-8.56391
12.6	-1.09997	-8.52409
12.61	-1.09997	-8.48022
12.62	-1.09997	-8.44136
12.63	-1.09997	-8.39844
12.64	-1.09997	-8.35982
12.65	-1.09997	-8.31643
12.66	-1.09997	-8.2809
12.67	-1.09997	-8.2387
12.68	0.60004	31.2188
12.69	0.60004	56.776
12.7	0.60004	55.1905
12.71	0.60004	54.0485
12.72	0.60004	53.0853
12.73	0.60004	52.3128
12.74	0.60004	51.6309
12.75	0.60004	51.0444
12.76	0.60004	50.4579
12.77	0.60004	49.9048
12.78	0.60004	49.3373
12.79	0.60004	48.8057
12.8	0.60004	48.2311
12.81	0.60004	47.6756
12.82	0.60004	47.1081
12.83	0.60004	46.5407
12.84	0.60004	45.9565
12.85	0.60004	45.3676
12.86	0.60004	44.7621
12.87	0.60004	44.1732
12.88	0.60004	43.57
12.89	0.60004	42.9835
12.9	0.60004	42.3898
12.91	0.60004	41.8128
12.92	0.60004	41.2382
12.93	0.60004	40.6732
12.94	0.60004	40.1153
12.95	0.60004	39.5693
12.96	0.60004	39.0305
12.97	0.60004	38.5035
12.98	0.60004	37.9909
12.99	0.60004	37.4736
13	0.60004	36.9753
13.01	0.60004	36.477
13.02	0.60004	35.9882
13.03	0.60004	35.509
13.04	0.60004	35.0489
13.05	0.60004	34.5792
13.06	0.60004	34.1285
13.07	0.60004	33.6922
13.08	0.60004	33.2655
13.09	0.60004	32.8363
13.1	0.60004	32.4262
13.11	0.60004	32.0305
13.12	0.60004	31.6562
13.13	0.60004	31.2795
13.14	0.60004	30.8908
13.15	0.60004	30.5213
13.16	0.60004	30.1684
13.17	0.60004	29.8179
13.18	0.60004	29.4651
13.19	0.60004	29.1313
13.2	0.60004	28.788
13.21	0.60004	28.459
13.22	0.60004	28.1395
13.23	0.60004	27.8152
13.24	0.60004	27.4981
13.25	0.60004	27.1882
13.26	0.60004	26.8854
13.27	0.60004	26.5802
13.28	0.60004	26.2774
13.29	0.60004	25.9984
13.3	0.60004	25.7076
13.31	0.60004	25.4215
13.32	0.60004	25.1425
13.33	0.60004	24.8755
13.34	0.60004	24.6061
13.35	0.60004	24.3438
13.36	0.60004	24.0744
13.37	0.60004	23.8241
13.38	0.60004	23.5737
13.39	0.60004	23.3282
13.4	0.60004	23.0826
13.41	0.60004	22.8418
13.42	0.60004	22.5986
13.43	0.60004	22.3721
13.44	0.60004	22.1384
13.45	0.60004	21.9143
13.46	0.60004	21.6854
13.47	0.60004	21.4589
13.48	0.60004	21.2348
13.49	0.60004	21.0226
13.5	0.60004	20.8033
13.51	0.60004	20.5911
13.52	0.60004	20.3741
13.53	0.60004	20.1715
13.54	0.60004	19.9641
13.55	0.60004	19.759
13.56	0.60004	19.5635
13.57	0.60004	19.3704
13.58	0.60004	19.1749
13.59	0.60004	18.9841
13.6	0.60004	18.7982
13.61	0.60004	18.6194
13.62	0.60004	18.4334
13.63	0.60004	18.257
13.64	0.60004	18.0734
13.65	0.60004	17.897
13.66	0.60004	17.7205
13.67	0.60004	17.5536
13.68	0.60004	17.3796
13.69	0.60004	17.2127
13.7	0.60004	17.041
13.71	0.60004	16.8789
13.72	0.60004	16.7144
13.73	0.60004	16.5571
13.74	0.60004	16.3949
13.75	0.60004	16.2423
13.76	0.60004	16.085
13.77	0.60004	15.9348
13.78	0.60004	15.7822
13.79	0.60004	15.6367
13.8	0.60004	15.4889
13.81	0.60004	15.3459
13.82	0.60004	15.198
13.83	0.60004	15.0598
13.84	0.60004	14.9167
13.85	0.60004	14.7832
13.86	0.60004	14.6401
13.87	0.60004	14.5066
13.88	0.60004	14.3683
13.89	0.60004	14.2372
13.9	0.60004	14.1061
13.91	0.60004	13.9773
13.92	0.60004	13.8438
13.93	0.60004	13.7198
13.94	0.60004	13.5935
13.95	0.60004	13.4767
13.96	0.60004	13.3527
13.97	0.60004	13.2358
13.98	0.60004	13.1143
13.99	0.60004	13.0022
14	0.60004	12.8806
14.01	0.60004	12.7709
14.02	0.60004	12.6541
14.03	0.60004	12.5444
14.04	0.60004	12.43
14.05	0.60004	12.3251
14.06	0.60004	12.2154
14.07	0.60004	12.1105
14.08	0.60004	12.0008
14.09	0.60004	11.8696
14.1	0.60004	11.7621
14.11	0.60004	11.6626
14.12	0.60004	11.5573
14.13	0.60004	11.4602
14.14	0.60004	11.3587
14.15	0.60004	11.2643
14.16	0.60004	11.1646
14.17	0.60004	11.074
14.18	0.60004	10.977
14.19	0.60004	10.888
14.2	0.60004	10.7922
14.21	0.60004	10.7047
14.22	0.60004	10.6105
14.23	0.60004	10.5239
14.24	0.60004	10.4319
14.25	0.60004	10.3482
14.26	0.60004	10.2567
14.27	0.60004	10.1742
14.28	0.60004	10.0853
14.29	0.60004	10.0049
14.3	0.60004	9.91718
14.31	0.60004	9.83874
14.32	0.60004	9.75291
14.33	0.60004	9.6759
14.34	0.60004	9.59269
14.35	0.60004	9.51735
14.36	0.60004	9.43533
14.37	0.60004	9.36214
14.38	0.60004	9.28155
14.39	0.60004	9.20979
14.4	0.60004	9.13039
14.41	0.60004	9.06006
14.42	0.60004	8.98281
14.43	0.60004	8.91415
14.44	0.60004	8.83785
14.45	0.60004	8.76943
14.46	0.60004	8.69432
14.47	0.60004	8.62685
14.48	0.60004	8.55199
14.49	0.60004	8.48642
14.5	0.60004	8.41466
14.51	0.60004	8.35028
14.52	0.60004	8.27924
14.53	0.60004	8.21534
14.54	0.60004	8.14667
14.55	0.60004	8.08492
14.56	0.60004	8.01674
14.57	0.60004	7.95546
14.58	0.60004	7.89061
14.59	0.60004	7.83077
14.6	0.60004	7.76878
14.61	0.60004	7.70917
14.62	0.60004	7.64766
14.63	0.60004	7.58925
14.64	0.60004	7.52702
14.65	0.60004	7.46932
14.66	0.60004	7.40853
14.67	0.60004	7.35012
14.68	-1.09997	-31.2216
14.69	-1.09997	-52.0243
14.7	-1.09997	-50.1885
14.71	-1.09997	-49.0918
14.72	-1.09997	-48.2501
14.73	-1.09997	-47.6374
14.74	-1.09997	-47.0581
14.75	-1.09997	-46.6027
14.76	-1.09997	-46.121
14.77	-1.09997	-45.7467
14.78	-1.09997	-45.3319
14.79	-1.09997	-45.0029
14.8	-1.09997	-44.6285
14.81	-1.09997	-44.3401
14.82	-1.09997	-43.9896
14.83	-1.09997	-43.7297
14.84	-1.09997	-43.4055
14.85	-1.09997	-43.1647
14.86	-1.09997	-42.8595
14.87	-1.09997	-42.6354
14.88	-1.09997	-42.3421
14.89	-1.09997	-42.1371
14.9	-1.09997	-41.8533
14.91	-1.09997	-41.6555
14.92	-1.09997	-41.386
14.93	-1.09997	-41.2001
14.94	-1.09997	-40.9354
14.95	-1.09997	-40.759
14.96	-1.09997	-40.5087
14.97	-1.09997	-40.3322
14.98	-1.09997	-40.0676
14.99	-1.09997	-39.8888
15	-1.09997	-39.6265
15.01	-1.09997	-39.4358
15.02	-1.09997	-39.164
15.03	-1.09997	-38.9756
15.04	-1.09997	-38.7062
15.05	-1.09997	-38.5131
15.06	-1.09997	-38.2413
15.07	-1.09997	-38.0434
15.08	-1.09997	-37.7764
15.09	-1.09997	-37.5809
15.1	-1.09997	-37.3115
15.11	-1.09997	-37.1064
15.12	-1.09997	-36.8322
15.13	-1.09997	-36.6296
15.14	-1.09997	-36.3554
15.15	-1.09997	-36.148
15.16	-1.09997	-35.8619
15.17	-1.09997	-35.6449
15.18	-1.09997	-35.366
15.19	-1.09997	-35.1442
15.2	-1.09997	-34.8391
15.21	-1.09997	-34.6173
15.22	-1.09997	-34.3002
15.23	-1.09997	-34.0546
15.24	-1.09997	-33.7495
15.25	-1.09997	-33.4705
15.26	-1.09997	-33.1439
15.27	-1.09997	-32.8697
15.28	-1.09997	-32.5144
15.29	-1.09997	-32.1997
15.3	-1.09997	-31.8278
15.31	-1.09997	-31.5083
15.32	-1.09997	-31.0935
15.33	-1.09997	-30.7621
15.34	-1.09997	-30.3496
15.35	-1.09997	-29.9801
15.36	-1.09997	-29.5533
15.37	-1.09997	-29.1551
15.38	-1.09997	-28.7021
15.39	-1.09997	-28.2849
15.4	-1.09997	-27.8152
15.41	-1.09997	-27.3837
15.42	-1.09997	-26.9021
15.43	-1.09997	-26.4515
15.44	-1.09997	-25.9532
15.45	-1.09997	-25.4906
15.46	-1.09997	-24.978
15.47	-1.09997	-24.5059
15.48	-1.09997	-24.0077
15.49	-1.09997	-23.5451
15.5	-1.09997	-23.0564
15.51	-1.09997	-22.6058
15.52	-1.09997	-22.1313
15.53	-1.09997	-21.6926
15.54	-1.09997	-21.2372
15.55	-1.09997	-20.8247
15.56	-1.09997	-20.398
15.57	-1.09997	-20.026
15.58	-1.09997	-19.6303
15.59	-1.09997	-19.2798
15.6	-1.09997	-18.8745
15.61	-1.09997	-18.5741
15.62	-1.09997	-18.2355
15.63	-1.09997	-17.959
15.64	-1.09997	-17.6633
15.65	-1.09997	-17.4058
15.66	-1.09997	-17.1436
15.67	-1.09997	-16.9218
15.68	-1.09997	-16.6786
15.69	-1.09997	-16.4641
15.7	-1.09997	-16.2376
15.71	-1.09997	-16.0421
15.72	-1.09997	-15.8203
15.73	-1.09997	-15.6344
15.74	-1.09997	-15.4365
15.75	-1.09997	-15.2672
15.76	-1.09997	-15.0836
15.77	-1.09997	-14.931
15.78	-1.09997	-14.7689
15.79	-1.09997	-14.6163
15.8	-1.09997	-14.4446
15.81	-1.09997	-14.3111
15.82	-1.09997	-14.1681
15.83	-1.09997	-14.0393
15.84	-1.09997	-13.901
15.85	-1.09997	-13.7842
15.86	-1.09997	-13.6507
15.87	-1.09997	-13.5315
15.88	-1.09997	-13.417
15.89	-1.09997	-13.3288
15.9	-1.09997	-13.2072
15.91	-1.09997	-13.0952
15.92	-1.09997	-12.9855
15.93	-1.09997	-12.8782
15.94	-1.09997	-12.7662
15.95	-1.09997	-12.6517
15.96	-1.09997	-12.5492
15.97	-1.09997	-12.4467
15.98	-1.09997	-12.3513
15.99	-1.09997	-12.2607
16	-1.09997	-12.163
16.01	-1.09997	-12.0676
16.02	-1.09997	-11.9621
16.03	-1.09997	-11.8727
16.04	-1.09997	-11.7821
16.05	-1.09997	-11.6991
16.06	-1.09997	-11.6078
16.07	-1.09997	-11.5191
16.08	-1.09997	-11.4328
16.09	-1.09997	-11.3517
16.1	-1.09997	-11.2678
16.11	-1.09997	-11.1899
16.12	-1.09997	-11.1093
16.13	-1.09997	-11.038
16.14	-1.09997	-10.9543
16.15	-1.09997	-10.8906
16.16	-1.09997	-10.8163
16.17	-1.09997	-10.7347
16.18	-1.09997	-10.6634
16.19	-1.09997	-10.5843
16.2	-1.09997	-10.5399
16.21	-1.09997	-10.4796
16.22	-1.09997	-10.4112
16.23	-1.09997	-10.3444
16.24	-1.09997	-10.2765
16.25	-1.09997	-10.2159
16.26	-1.09997	-10.1484
16.27	-1.09997	-10.0888
16.28	-1.09997	-10.0242
16.29	-1.09997	-9.96582
16.3	-1.09997	-9.88404
16.31	-1.09997	-9.83683
16.32	-1.09997	-9.77723
16.33	-1.09997	-9.72358
16.34	-1.09997	-9.66517
16.35	-1.09997	-9.61057
16.36	-1.09997	-9.55263
16.37	-1.09997	-9.49851
16.38	-1.09997	-9.43986
16.39	-1.09997	-9.39289
16.4	-1.09997	-9.34068
16.41	-1.09997	-9.2918
16.42	-1.09997	-9.23768
16.43	-1.09997	-9.18809
16.44	-1.09997	-9.13659
16.45	-1.09997	-9.087
16.46	-1.09997	-9.03622
16.47	-1.09997	-8.98949
16.48	-1.09997	-8.9399
16.49	-1.09997	-8.89483
16.5	-1.09997	-8.84524
16.51	-1.09997	-8.79756
16.52	-1.09997	-8.75178
16.53	-1.09997	-8.70863
16.54	-1.09997	-8.66953
16.55	-1.09997	-8.62781
16.56	-1.09997	-8.58179
16.57	-1.09997	-8.53959
16.58	-1.09997	-8.49596
16.59	-1.09997	-8.45495
16.6	-1.09997	-8.41132
16.61	-1.09997	-8.37293
16.62	-1.09997	-8.3305
16.63	-1.09997	-8.29139
16.64	-1.09997	-8.24896
16.65	-1.09997	-8.21152
16.66	-1.09997	-8.17004
16.67	-1.09997	-8.1338
16.68	0.60004	31.2188
16.69	0.60004	56.6258
16.7	0.60004	55.069
16.71	0.60004	53.8959
16.72	0.60004	52.9661
16.73	0.60004	52.1721
16.74	0.60004	51.495
16.75	0.60004	50.8823
16.76	0.60004	50.3077
16.77	0.60004	49.7426
16.78	0.60004	49.1752
16.79	0.60004	48.6221
16.8	0.60004	48.0523
16.81	0.60004	47.4872
16.82	0.60004	46.9293
16.83	0.60004	46.3309
16.84	0.60004	45.7396
16.85	0.60004	45.1435
16.86	0.60004	44.5427
16.87	0.60004	43.9467
16.88	0.60004	43.3482
16.89	0.60004	42.757
16.9	0.60004	42.1681
16.91	0.60004	41.5911
16.92	0.60004	41.0165
16.93	0.60004	40.4705
16.94	0.60004	39.9055
16.95	0.60004	39.3619
16.96	0.60004	38.8278
16.97	0.60004	38.3009
16.98	0.60004	37.7644
16.99	0.60004	37.2542
17	0.60004	36.744
17.01	0.60004	36.2529
17.02	0.60004	35.7641
17.03	0.60004	35.3087
17.04	0.60004	34.8486
17.05	0.60004	34.4004
17.06	0.60004	33.9616
17.07	0.60004	33.523
17.08	0.60004	33.1176
17.09	0.60004	32.71
17.1	0.60004	32.2975
17.11	0.60004	31.9136
17.12	0.60004	31.5298
17.13	0.60004	31.1507
17.14	0.60004	30.8002
17.15	0.60004	30.445
17.16	0.60004	30.0802
17.17	0.60004	29.7369
17.18	0.60004	29.3864
17.19	0.60004	29.0502
17.2	0.60004	28.7141
17.21	0.60004	28.3874
17.22	0.60004	28.0584
17.23	0.60004	27.7389
17.24	0.60004	27.4218
17.25	0.60004	27.1142
17.26	0.60004	26.8091
17.27	0.60004	26.5039
17.28	0.60004	26.2154
17.29	0.60004	25.9293
17.3	0.60004	25.6432
17.31	0.60004	25.369
17.32	0.60004	25.0877
17.33	0.60004	24.8159
17.34	0.60004	24.5489
17.35	0.60004	24.2938
17.36	0.60004	24.0363
17.37	0.60004	23.7764
17.38	0.60004	23.5284
17.39	0.60004	23.2829
17.4	0.60004	23.0397
17.41	0.60004	22.806
17.42	0.60004	22.5676
17.43	0.60004	22.3292
17.44	0.60004	22.1075
17.45	0.60004	21.8762
17.46	0.60004	21.6544
17.47	0.60004	21.4375
17.48	0.60004	21.2229
17.49	0.60004	21.0083
17.5	0.60004	20.7985
17.51	0.60004	20.5887
17.52	0.60004	20.3861
17.53	0.60004	20.1786
17.54	0.60004	19.9784
17.55	0.60004	19.7709
17.56	0.60004	19.5826
17.57	0.60004	19.3847
17.58	0.60004	19.194
17.59	0.60004	19.0008
17.6	0.60004	18.8149
17.61	0.60004	18.6241
17.62	0.60004	18.4477
17.63	0.60004	18.2617
17.64	0.60004	18.0877
17.65	0.60004	17.9113
17.66	0.60004	17.7444
17.67	0.60004	17.5703
17.68	0.60004	17.4082
17.69	0.60004	17.2365
17.7	0.60004	17.0816
17.71	0.60004	16.9171
17.72	0.60004	16.7645
17.73	0.60004	16.5976
17.74	0.60004	16.4498
17.75	0.60004	16.29
17.76	0.60004	16.1446
17.77	0.60004	15.9872
17.78	0.60004	15.8466
17.79	0.60004	15.6892
17.8	0.60004	15.5557
17.81	0.60004	15.4007
17.82	0.60004	15.2672
17.83	0.60004	15.1098
17.84	0.60004	14.9835
17.85	0.60004	14.8356
17.86	0.60004	14.7117
17.87	0.60004	14.5639
17.88	0.60004	14.4446
17.89	0.60004	14.304
17.9	0.60004	14.1871
17.91	0.60004	14.0465
17.92	0.60004	13.932
17.93	0.60004	13.7961
17.94	0.60004	13.6865
17.95	0.60004	13.5506
17.96	0.60004	13.4457
17.97	0.60004	13.3122
17.98	0.60004	13.2096
17.99	0.60004	13.0785
18	0.60004	12.9784
18.01	0.60004	12.8496
18.02	0.60004	12.7543
18.03	0.60004	12.6279
18.04	0.60004	12.5325
18.05	0.60004	12.4062
18.06	0.60004	12.3156
18.07	0.60004	12.1916
18.08	0.60004	12.1034
18.09	0.60004	11.9818
18.1	0.60004	11.8694
18.11	0.60004	11.7497
18.12	0.60004	11.6686
18.13	0.60004	11.5499
18.14	0.60004	11.4724
18.15	0.60004	11.3567
18.16	0.60004	11.28
18.17	0.60004	11.1641
18.18	0.60004	11.0907
18.19	0.60004	10.9777
18.2	0.60004	10.9059
18.21	0.60004	10.7943
18.22	0.60004	10.7252
18.23	0.60004	10.6155
18.24	0.60004	10.549
18.25	0.60004	10.44
18.26	0.60004	10.3754
18.27	0.60004	10.2684
18.28	0.60004	10.2061
18.29	0.60004	10.0993
18.3	0.60004	10.0395
18.31	0.60004	9.93363
18.32	0.60004	9.87593
18.33	0.60004	9.77198
18.34	0.60004	9.71619
18.35	0.60004	9.61343
18.36	0.60004	9.55955
18.37	0.60004	9.45751
18.38	0.60004	9.40529
18.39	0.60004	9.30468
18.4	0.60004	9.25485
18.41	0.60004	9.15566
18.42	0.60004	9.10727
18.43	0.60004	9.00928
18.44	0.60004	8.96302
18.45	0.60004	8.86575
18.46	0.60004	8.8214
18.47	0.60004	8.7246
18.48	0.60004	8.68216
18.49	0.60004	8.58632
18.5	0.60004	8.54531
18.51	0.60004	8.44732
18.52	0.60004	8.40917
18.53	0.60004	8.31524
18.54	0.60004	8.27757
18.55	0.60004	8.18387
18.56	0.60004	8.14834
18.57	0.60004	8.0556
18.58	0.60004	8.02103
18.59	0.60004	7.92948
18.6	0.60004	7.89705
18.61	0.60004	7.80502
18.62	0.60004	7.77545
18.63	0.60004	7.68486
18.64	0.60004	7.65577
18.65	0.60004	7.56588
18.66	0.60004	7.53799
18.67	0.60004	7.45049

## Sheet: Figure 2b
			NaDBS	PBS		NaDBS	PBS		NaDBS	PBS
Time (s)	Voltage (V)	Time (s)	Current (mA/cm2)	Current (mA/cm2)	Time (s)	k (mm-1)	k (mm-1)	Time (s)	angle (degree)	angle (degree)
3.8147e-07	-1.1	0.1	-6.14228	1.49119	4.9	-0.02211	-0.11331	4.9	-7.4	-44
0.1	-1.1	0.2	-14.1227	-12.5283	9.9	1.52672	1.45985	9.9	650.753	570
0.2	-1.1	0.3	-13.5965	-27.0618	14.9	-0.02942	-0.09761	14.9	-11	-40
0.3	-1.1	0.4	-13.2284	-26.0962	19.9	1.45985	1.96078	19.9	622.253	630
0.4	-1.1	0.5	-13.1347	-25.4787	24.9	-0.01761	-0.09537	24.9	-6.6	-40
0.5	-1.1	0.6	-13.1625	-24.9661	29.9	1.81818	1.42857	29.9	774.988	592
0.6	-1.1	0.7	-13.2543	-24.3462
0.7	-1.1	0.8	-13.4832	-23.7382
0.8	-1.1	0.9	-13.7514	-23.3138
0.9	-1.1	1	-14.0371	-23.1994
1	-1.1	1.1	-14.3356	-23.0993
1.1	-1.1	1.2	-14.6286	-23.0134
1.2	-1.1	1.3	-14.8622	-22.9491
1.3	-1.1	1.4	-15.1686	-22.8346
1.4	-1.1	1.5	-15.4766	-22.5986
1.5	-1.1	1.6	-15.7134	-22.1504
1.6	-1.1	1.7	-15.9277	-22.1432
1.7	-1.1	1.8	-16.1092	-21.8905
1.8	-1.1	1.9	-16.2634	-21.3564
1.9	-1.1	2	-16.4737	-20.3789
2	-1.1	2.1	-16.7524	-18.772
2.1	-1.1	2.2	-17.1237	-16.1231
2.2	-1.1	2.3	-17.6279	-11.4692
2.3	-1.1	2.4	-18.1112	-6.92251
2.4	-1.1	2.5	-18.5124	-5.57544
2.5	-1.1	2.6	-18.7928	-4.88403
2.6	-1.1	2.7	-18.8927	-4.41196
2.7	-1.1	2.8	-18.7873	-4.05778
2.8	-1.1	2.9	-18.4678	-3.77645
2.9	-1.1	3	-17.9905	-3.54446
3	-1.1	3.1	-17.3537	-3.34872
3.1	-1.1	3.2	-16.5171	-3.17825
3.2	-1.1	3.3	-16.2131	-3.03377
3.3	-1.1	3.4	-15.4025	-2.90526
3.4	-1.1	3.5	-13.1764	-2.79225
3.5	-1.1	3.6	-8.4621	-2.68758
3.6	-1.1	3.7	-5.53121	-2.5977
3.7	-1.1	3.8	-4.36725	-2.51139
3.8	-1.1	3.9	-3.69848	-2.43534
3.9	-1.1	4	-3.24501	-2.36405
4	-1.1	4.1	-2.91361	-2.30206
4.1	-1.1	4.2	-2.65254	-2.23983
4.2	-1.1	4.3	-2.4463	-2.18595
4.3	-1.1	4.4	-2.27631	-2.13421
4.4	-1.1	4.5	-2.1323	-2.08748
4.5	-1.1	4.6	-2.00809	-2.04051
4.6	-1.1	4.7	-1.90366	-2.00046
4.7	-1.1	4.8	-1.80925	-1.96112
4.8	-1.1	4.9	-1.72699	-1.92297
4.9	-1.1	5	-1.65284	-1.8884
5	0.6	5.1	31.2188	-1.85669
5.1	0.6	5.2	42.6854	31.2188
5.2	0.6	5.3	40.9831	50.8871
5.3	0.6	5.4	39.667	45.9494
5.4	0.6	5.5	38.5059	41.1953
5.5	0.6	5.6	37.0993	35.9143
5.6	0.6	5.7	35.1943	29.5533
5.7	0.6	5.8	32.7576	25.555
5.8	0.6	5.9	29.9252	22.5771
5.9	0.6	6	25.9961	19.9617
6	0.6	6.1	20.7699	17.8087
6.1	0.6	6.2	16.2638	15.868
6.2	0.6	6.3	12.585	14.4327
6.3	0.6	6.4	11.2999	13.1453
6.4	0.6	6.5	10.2532	12.0271
6.5	0.6	6.6	9.46884	11.0567
6.6	0.6	6.7	8.59144	9.99575
6.7	0.6	6.8	7.80466	9.27808
6.8	0.6	6.9	7.35441	8.63197
6.9	0.6	7	7.02396	8.03033
7	0.6	7.1	6.69184	7.49054
7.1	0.6	7.2	6.30918	6.99678
7.2	0.6	7.3	6.05431	6.53234
7.3	0.6	7.4	5.793	6.09913
7.4	0.6	7.5	5.51119	5.69787
7.5	0.6	7.6	5.27896	5.31926
7.6	0.6	7.7	5.01694	4.96377
7.7	0.6	7.8	4.77948	4.62403
7.8	0.6	7.9	4.53724	4.30574
7.9	0.6	8	4.31432	4.00986
8	0.6	8.1	4.10451	3.72972
8.1	0.6	8.2	3.89041	3.46817
8.2	0.6	8.3	3.69634	3.2257
8.3	0.6	8.4	3.49797	3.00182
8.4	0.6	8.5	3.32083	2.79487
8.5	0.6	8.6	3.13891	2.60962
8.6	0.6	8.7	2.97893	2.44201
8.7	0.6	8.8	2.81752	2.29252
8.8	0.6	8.9	2.67137	2.15829
8.9	0.6	9	2.52641	2.04051
9	0.6	9.1	2.39504	1.93465
9.1	0.6	9.2	2.26654	1.84119
9.2	0.6	9.3	2.15376	1.75656
9.3	0.6	9.4	2.02811	1.68193
9.4	0.6	9.5	1.91916	1.61327
9.5	0.6	9.6	1.82045	1.55223
9.6	0.6	9.7	1.72771	1.49549
9.7	0.6	9.8	1.64188	1.4447
9.8	0.6	9.9	1.5601	1.39678
9.9	0.6	10	1.48499	1.35386
10	-1.1	10.1	-7.80949	1.31357
10.1	-1.1	10.2	-17.3928	-12.9451
10.2	-1.1	10.3	-16.8902	-27.6626
10.3	-1.1	10.4	-16.4933	-26.7852
10.4	-1.1	10.5	-16.1635	-26.2512
10.5	-1.1	10.6	-15.8557	-25.7934
10.6	-1.1	10.7	-15.7091	-25.5478
10.7	-1.1	10.8	-16.0024	-25.2689
10.8	-1.1	10.9	-16.3938	-25.0281
10.9	-1.1	11	-16.8173	-24.8064
11	-1.1	11.1	-17.2099	-24.6156
11.1	-1.1	11.2	-17.5323	-24.3891
11.2	-1.1	11.3	-17.694	-25.1091
11.3	-1.1	11.4	-17.8279	-25.3547
11.4	-1.1	11.5	-17.9052	-25.4453
11.5	-1.1	11.6	-17.8797	-25.2999
11.6	-1.1	11.7	-17.7767	-24.773
11.7	-1.1	11.8	-17.8077	-23.7335
11.8	-1.1	11.9	-17.7097	-22.0169
11.9	-1.1	12	-17.5931	-19.0461
12	-1.1	12.1	-17.5192	-13.789
12.1	-1.1	12.2	-17.9109	-8.05738
12.2	-1.1	12.3	-17.4727	-6.25255
12.3	-1.1	12.4	-16.9722	-5.4014
12.4	-1.1	12.5	-16.447	-4.84111
12.5	-1.1	12.6	-15.9621	-4.4215
12.6	-1.1	12.7	-15.4123	-4.09688
12.7	-1.1	12.8	-14.8203	-3.82389
12.8	-1.1	12.9	-14.1777	-3.60145
12.9	-1.1	13	-13.4899	-3.40499
13	-1.1	13.1	-12.659	-3.24
13.1	-1.1	13.2	-11.9836	-3.09027
13.2	-1.1	13.3	-12.8693	-2.9632
13.3	-1.1	13.4	-11.5017	-2.84542
13.4	-1.1	13.5	-8.7978	-2.74123
13.5	-1.1	13.6	-5.81279	-2.64586
13.6	-1.1	13.7	-4.56061	-2.56217
13.7	-1.1	13.8	-3.86371	-2.48135
13.8	-1.1	13.9	-3.40332	-2.40911
13.9	-1.1	14	-3.0588	-2.34307
14	-1.1	14.1	-2.79177	-2.28346
14.1	-1.1	14.2	-2.57243	-2.22434
14.2	-1.1	14.3	-2.3948	-2.17212
14.3	-1.1	14.4	-2.24222	-2.12396
14.4	-1.1	14.5	-2.11347	-2.07699
14.5	-1.1	14.6	-1.9995	-2.0336
14.6	-1.1	14.7	-1.90151	-1.99378
14.7	-1.1	14.8	-1.81378	-1.95611
14.8	-1.1	14.9	-1.73486	-1.91844
14.9	-1.1	15	-1.665	-1.88506
15	0.6	15.1	31.2188	-1.85455
15.1	0.6	15.2	42.7379	31.2188
15.2	0.6	15.3	40.9617	51.3186
15.3	0.6	15.4	39.5073	47.6016
15.4	0.6	15.5	38.4559	41.6221
15.5	0.6	15.6	36.8418	36.8632
15.6	0.6	15.7	34.9106	30.2924
15.7	0.6	15.8	32.7004	25.7457
15.8	0.6	15.9	30.0063	22.663
15.9	0.6	16	24.3295	20.0117
16	0.6	16.1	20.0046	17.6824
16.1	0.6	16.2	15.0788	15.6964
16.2	0.6	16.3	12.9116	14.2587
16.3	0.6	16.4	11.6647	12.9903
16.4	0.6	16.5	10.5489	11.7577
16.5	0.6	16.6	9.5046	10.7038
16.6	0.6	16.7	8.97291	9.86223
16.7	0.6	16.8	8.49369	9.13742
16.8	0.6	16.9	7.42021	8.47223
16.9	0.6	17	6.94194	7.70727
17	0.6	17.1	6.5104	7.17154
17.1	0.6	17.2	6.20308	6.67944
17.2	0.6	17.3	5.88598	6.21762
17.3	0.6	17.4	5.61895	5.80349
17.4	0.6	17.5	5.36623	5.41534
17.5	0.6	17.6	5.13854	4.9385
17.6	0.6	17.7	4.88486	4.61735
17.7	0.6	17.8	4.66265	4.28499
17.8	0.6	17.9	4.45284	4.0089
17.9	0.6	18	4.25162	3.73711
18	0.6	18.1	4.05802	3.49583
18.1	0.6	18.2	3.87253	3.2679
18.2	0.6	18.3	3.69443	3.05046
18.3	0.6	18.4	3.52348	2.8447
18.4	0.6	18.5	3.35921	2.66517
18.5	0.6	18.6	3.20209	2.48993
18.6	0.6	18.7	3.04879	2.34307
18.7	0.6	18.8	2.90574	2.20932
18.8	0.6	18.9	2.76912	2.08939
18.9	0.6	19	2.63847	1.98138
19	0.6	19.1	2.52594	1.88387
19.1	0.6	19.2	2.4022	1.79566
19.2	0.6	19.3	2.28013	1.71698
19.3	0.6	19.4	2.16687	1.64498
19.4	0.6	19.5	2.05887	1.58036
19.5	0.6	19.6	1.95778	1.52076
19.6	0.6	19.7	1.85908	1.46664
19.7	0.6	19.8	1.76848	1.41705
19.8	0.6	19.9	1.68074	1.37127
19.9	0.6	20	1.60111	1.32955
20	-1.1	20.1	-7.46772	1.28949
20.1	-1.1	20.2	-16.8499	-12.624
20.2	-1.1	20.3	-16.3028	-26.9927
20.3	-1.1	20.4	-16.0646	-26.1224
20.4	-1.1	20.5	-15.7229	-25.6408
20.5	-1.1	20.6	-15.4426	-25.3714
20.6	-1.1	20.7	-15.3126	-24.9995
20.7	-1.1	20.8	-15.5181	-24.6013
20.8	-1.1	20.9	-15.8958	-24.32
20.9	-1.1	21	-16.1948	-24.2222
21	-1.1	21.1	-16.6361	-24.2175
21.1	-1.1	21.2	-16.8232	-24.1936
21.2	-1.1	21.3	-17.1887	-24.0768
21.3	-1.1	21.4	-17.3668	-23.7025
21.4	-1.1	21.5	-17.584	-23.135
21.5	-1.1	21.6	-17.6732	-22.334
21.6	-1.1	21.7	-17.7445	-21.2849
21.7	-1.1	21.8	-17.7629	-19.9474
21.8	-1.1	21.9	-17.6181	-18.3595
21.9	-1.1	22	-17.4627	-16.836
22	-1.1	22.1	-17.4674	-18.8578
22.1	-1.1	22.2	-17.2879	-16.9624
22.2	-1.1	22.3	-17.0285	-13.3145
22.3	-1.1	22.4	-16.7765	-7.87857
22.4	-1.1	22.5	-16.4346	-5.74472
22.5	-1.1	22.6	-16.0851	-4.95079
22.6	-1.1	22.7	-15.6192	-4.45249
22.7	-1.1	22.8	-16.6516	-4.08771
22.8	-1.1	22.9	-17.4534	-3.80219
22.9	-1.1	23	-17.4489	-3.56831
23	-1.1	23.1	-16.6597	-3.37089
23.1	-1.1	23.2	-15.3436	-3.20138
23.2	-1.1	23.3	-13.6399	-3.05213
23.3	-1.1	23.4	-10.6389	-2.92577
23.4	-1.1	23.5	-6.74238	-2.80798
23.5	-1.1	23.6	-5.04794	-2.70666
23.6	-1.1	23.7	-4.17675	-2.612
23.7	-1.1	23.8	-3.62362	-2.53142
23.8	-1.1	23.9	-3.21735	-2.45203
23.9	-1.1	24	-2.91504	-2.38193
24	-1.1	24.1	-2.66756	-2.31803
24.1	-1.1	24.2	-2.47253	-2.25748
24.2	-1.1	24.3	-2.30206	-2.20169
24.3	-1.1	24.4	-2.16664	-2.14899
24.4	-1.1	24.5	-2.04075	-2.10512
24.5	-1.1	24.6	-1.94038	-2.05696
24.6	-1.1	24.7	-1.84382	-2.01548
24.7	-1.1	24.8	-1.76466	-1.97757
24.8	-1.1	24.9	-1.68813	-1.94085
24.9	-1.1	25	-1.62423	-1.90414
25	0.6	25.1	31.2188	-1.87147
25.1	0.6	25.2	42.745	31.2188
25.2	0.6	25.3	40.9688	51.2566
25.3	0.6	25.4	39.3738	47.5206
25.4	0.6	25.5	38.3748	41.5649
25.5	0.6	25.6	36.8489	36.6415
25.6	0.6	25.7	35.0465	30.1827
25.7	0.6	25.8	32.8339	25.729
25.8	0.6	25.9	30.2686	22.6892
25.9	0.6	26	25.0233	20.0523
26	0.6	26.1	20.8224	17.7348
26.1	0.6	26.2	15.7512	15.7345
26.2	0.6	26.3	13.0213	14.149
26.3	0.6	26.4	11.7291	12.8687
26.4	0.6	26.5	10.6133	11.7696
26.5	0.6	26.6	9.55467	10.7825
26.6	0.6	26.7	8.69873	9.90515
26.7	0.6	26.8	7.95248	9.17556
26.8	0.6	26.9	7.53394	8.51753
26.9	0.6	27	7.15032	7.8949
27	0.6	27.1	6.75097	7.35393
27.1	0.6	27.2	6.27055	6.84848
27.2	0.6	27.3	5.88836	6.37856
27.3	0.6	27.4	5.58414	5.93915
27.4	0.6	27.5	5.32379	5.52239
27.5	0.6	27.6	5.07798	5.13782
27.6	0.6	27.7	4.84504	4.78067
27.7	0.6	27.8	4.62784	4.44187
27.8	0.6	27.9	4.41922	4.12573
27.9	0.6	28	4.22873	3.82961
28	0.6	28.1	4.04634	3.55472
28.1	0.6	28.2	3.86776	3.30032
28.2	0.6	28.3	3.7104	3.06643
28.3	0.6	28.4	3.53469	2.85519
28.4	0.6	28.5	3.36469	2.66088
28.5	0.6	28.6	3.20567	2.49065
28.6	0.6	28.7	3.05141	2.33806
28.7	0.6	28.8	2.90288	2.20288
28.8	0.6	28.9	2.76221	2.08295
28.9	0.6	29	2.62583	1.97638
29	0.6	29.1	2.49303	1.88125
29.1	0.6	29.2	2.36858	1.7959
29.2	0.6	29.3	2.25271	1.71936
29.3	0.6	29.4	2.13803	1.65022
29.4	0.6	29.5	2.03217	1.58561
29.5	0.6	29.6	1.93084	1.5291
29.6	0.6	29.7	1.83643	1.47594
29.7	0.6	29.8	1.74464	1.42825
29.8	0.6	29.9	1.66047	1.38367
29.9	0.6	30	1.58036	1.34266
				1.30451

## Sheet: Figure 2c
	reduction			oxidation
actuating frequency (Hz)	transferrd charge mean	s.d.		transferrd charge mean	s.d.
0.05	65.3	0	0.055	51.6	4.34051
0.1	56.2667	0.23094	0.105	52.0667	0.15275
0.25	40.3	0.26458	0.255	36.6333	0.15275
0.5	24.9667	0.30551	0.505	22.3	0.55678
1	11.2333	0.15275	1.005	9.7	0.17321
2.5	3.5	0.1	2.505	3.06667	0.05774
5	3.43333	0.05774	5.005	3.4	0

## Sheet: Figure 2d
	reduction			oxidation
actuating frequency (Hz)	curvature mean	s.d.		curvature mean	s.d.
0.05	-0.06349	0.01825	0.055	1.6399	0.28115
0.1	-0.1021	0.00978	0.105	1.6164	0.29865
0.25	0.04731	0.01004	0.255	1.40614	0.09304
0.5	0.14398	0.0627	0.505	1.14456	0.0816
1	0.45363	0.04658	1.005	1.09832	0.04821
2.5	0.39171	0.00622	2.505	0.69958	0.08153
5	0.34127	0.0216	5.005	0.37296	0.02074

## Sheet: Figure 2e
	reduction			oxidation
actuating frequency (Hz)	curvature mean	s.d.		curvature mean	s.d.
0.05	-24.3333	8.5049	0.055	672	43.8634
0.1	-41.3333	2.3094	0.105	597.333	30.3535
0.25	5.62667	25.3414	0.255	521.267	10.3737
0.5	75.42	37.5709	0.505	536.073	31.4014
1	197.673	17.7404	1.005	501.007	8.21901
2.5	171.373	3.39024	2.505	287.04	21.7694
5	127.089	0.79682	5.005	142.221	2.02947

## Sheet: Figure 2f
1.3 um			6.7um			13.4um			26.8um
charge (mC/cm2)	amplitude mean	amplitude s.d.	charge (mC/cm2)	amplitude mean	amplitude s.d.	charge (mC/cm2)	amplitude mean	amplitude s.d.	charge (mC/cm2)	amplitude mean	amplitude s.d.
22.0665	21.6667	3.72499	58.45	696.333	42.0344	85.285	287.733	3.22628	139.117	134.333	7.4087
18.75	11.8	2.30362	54.1667	638.667	23.3429	65.7665	248.667	4.59081	106.317	138.667	1.54344
15.8166	4.13333	5.41685	38.4667	515.64	13.0267	44.6333	161.667	4.71405	62.3333	70.8	5.80345
12.45	4.13333	0.77172	23.6333	460.653	51.0889	29.5833	111.867	3.94067	41.8167	32.2667	3.83087
8.91667	0.33334	2.34568	10.4667	303.333	8.06858	16.5999	60.8	6.25673	23.1333	5.66667	6.08897
4.79999	1.66667	2.26471	3.28334	115.667	20.4331	7.53334	33.9333	18.1507	9.6	3.26667	3.78535
2.61665	-7.8	4.7244	3.41667	15.1327	1.17305	3.6	22	4.93153	4.58334	0	0

## Sheet: Figure 2g
				cycle 0		cycle 500
cycle No	positive peak	negative peak		current		current
0	21	-9.2	-100	-8.61994	520.96	-12.8805
50	20.7	-12	-99.92	-7.69916	521.04	-12.0804
100	20.7	-12.5	-99.84	-6.94838	521.12	-11.4049
150	20.5	-12.8	-99.76	-6.31418	521.2	-10.9209
200	20.6	-12.8	-99.68	-5.77059	521.28	-10.601
250	20.7	-12.7	-99.6	-5.29923	521.36	-10.3006
300	20.5	-13	-99.52	-4.88557	521.44	-9.97631
350	20.5	-12.4	-99.44	-4.52008	521.52	-9.64752
400	20.4	-12.6	-99.36	-4.19535	521.6	-9.31684
450	20.4	-12.4	-99.28	-3.9071	521.68	-9.05291
500	20.3	-12.7	-99.2	-3.64937	521.76	-8.737
			-99.12	-3.41619	521.84	-8.45614
			-99.04	-3.20758	521.92	-8.16336
			-98.96	-3.01708	522	-7.86105
			-98.88	-2.84375	522.08	-7.55325
			-98.8	-2.68544	522.16	-7.24259
			-98.72	-2.54048	522.24	-6.93693
			-98.64	-2.40839	522.32	-6.63343
			-98.56	-2.28609	522.4	-6.33731
			-98.48	-2.17427	522.48	-6.03833
			-98.4	-2.07008	522.56	-5.73935
			-98.32	-1.97447	522.64	-5.44085
			-98.24	-1.8772	522.72	-5.14497
			-98.16	-1.79518	522.8	-4.85506
			-98.08	-1.71889	522.88	-4.57277
			-98	-1.64784	522.96	-4.30264
			-97.92	-1.58203	523.04	-4.043
			-97.84	-1.51909	523.12	-3.79862
			-97.76	-1.46044	523.2	-3.56711
			-97.68	-1.4056	523.28	-3.36159
			-97.6	-1.35434	523.36	-3.18064
			-97.52	-1.30499	523.44	-2.99586
			-97.44	-1.2604	523.52	-2.82754
			-97.36	-1.21749	523.6	-2.65659
			-97.28	-1.17672	523.68	-2.51378
			-97.2	-1.13786	523.76	-2.36381
			-97.12	-1.10281	523.84	-2.21933
			-97.04	-1.06824	523.92	-2.08629
			-96.96	-1.03649	524	-1.96183
			-96.88	-1.00543	524.08	-1.85741
			-96.8	-0.97639	524.16	-1.74678
			-96.72	-0.94816	524.24	-1.63234
			-96.64	-0.92172	524.32	-1.53649
			-96.56	-0.89673	524.4	-1.4602
			-96.48	-0.87294	524.48	-1.38891
			-96.4	-0.84998	524.56	-1.32263
			-96.32	-0.82823	524.64	-1.26088
			-96.24	-0.80787	524.72	-1.2039
			-96.16	-0.78794	524.8	-1.15049
			-96.08	-0.7692	524.88	-1.10066
			-96	-0.75134	524.96	-1.05441
			-95.92	-0.73403	525.04	-1.0115
			-95.84	-0.71804	525.12	-0.97193
			-95.76	-0.70225	525.2	-0.93452
			-95.68	-0.68718	525.28	-0.89947
			-95.6	-0.67288	525.36	-0.86643
			-95.52	-0.65941	525.44	-0.83536
			-95.44	-0.64637	525.52	-0.80678
			-95.36	-0.63349	525.6	-0.77976
			-95.28	-0.62179	525.68	-0.75439
			-95.2	-0.60991	525.76	-0.73058
			-95.12	-0.59892	525.84	-0.70793
			-95.04	-0.58807	525.92	-0.68697
			-94.96	-0.57739	526	-0.66718
			-94.88	-0.56776	526.08	-0.64875
			-94.8	-0.5581	526.16	-0.63104
			-94.72	-0.5489	526.24	-0.61444
			-94.64	-0.53994	526.32	-0.59873
			-94.56	-0.53181	526.4	-0.58404
			-94.48	-0.52329	526.48	-0.5701
			-94.4	-0.51552	526.56	-0.55706
			-94.32	-0.50782	526.64	-0.54442
			-94.24	-0.50024	526.72	-0.53283
			-94.16	-0.49302	526.8	-0.52132
			-94.08	-0.4861	526.88	-0.51099
			-94	-0.47988	526.96	-0.50065
			-93.92	-0.47313	527.04	-0.49144
			-93.84	-0.46662	527.12	-0.48224
			-93.76	-0.46107	527.2	-0.47385
			-93.68	-0.45511	527.28	-0.46553
			-93.6	-0.44929	527.36	-0.4579
			-93.52	-0.44424	527.44	-0.45015
			-93.44	-0.43899	527.52	-0.44347
			-93.36	-0.43355	527.6	-0.43644
			-93.28	-0.42857	527.68	-0.4301
			-93.2	-0.42397	527.76	-0.42383
			-93.12	-0.41896	527.84	-0.41803
			-93.04	-0.41479	527.92	-0.41231
			-92.96	-0.41055	528	-0.40721
			-92.88	-0.40611	528.08	-0.40182
			-92.8	-0.40165	528.16	-0.39724
			-92.72	-0.39808	528.24	-0.39247
			-92.64	-0.3939	528.32	-0.38799
			-92.56	-0.39004	528.4	-0.38361
			-92.48	-0.38647	528.48	-0.37946
			-92.4	-0.38301	528.56	-0.37562
			-92.32	-0.37936	528.64	-0.37187
			-92.24	-0.37605	528.72	-0.36794
			-92.16	-0.37285	528.8	3.12393
			-92.08	-0.36951	528.88	10.4594
			-92	-0.36634	528.96	20.3223
			-91.92	3.12393	529.04	18.7594
			-91.84	10.7775	529.12	17.0586
			-91.76	21.0185	529.2	14.6324
			-91.68	19.3338	529.28	12.8364
			-91.6	17.8444	529.36	10.4961
			-91.52	16.3915	529.44	9.09391
			-91.44	15.2394	529.52	8.3057
			-91.36	13.9253	529.6	7.64289
			-91.28	12.7455	529.68	7.02777
			-91.2	11.7027	529.76	6.52733
			-91.12	10.734	529.84	5.91936
			-91.04	9.82777	529.92	5.50666
			-90.96	8.99378	530	5.11326
			-90.88	8.23131	530.08	4.78663
			-90.8	7.54657	530.16	4.4867
			-90.72	6.93073	530.24	4.19106
			-90.64	6.37355	530.32	3.95311
			-90.56	5.82256	530.4	3.73472
			-90.48	5.23843	530.48	3.5335
			-90.4	4.60185	530.56	3.34491
			-90.32	4.09307	530.64	3.17467
			-90.24	3.63363	530.72	3.01398
			-90.16	3.3728	530.8	2.86545
			-90.08	3.15322	530.88	2.72478
			-90	2.9477	530.96	2.59245
			-89.92	2.76531	531.04	2.36548
			-89.84	2.60199	531.12	2.25056
			-89.76	2.45536	531.2	2.13397
			-89.68	2.32328	531.28	2.03741
			-89.6	2.20192	531.36	1.94181
			-89.52	2.09106	531.44	1.85884
			-89.44	1.98854	531.52	1.77038
			-89.36	1.89365	531.6	1.69266
			-89.28	1.80591	531.68	1.62209
			-89.2	1.72342	531.76	1.55581
			-89.12	1.64665	531.84	1.48452
			-89.04	1.57536	531.92	1.42396
			-88.96	1.50812	532	1.36745
			-88.88	1.44518	532.08	1.31405
			-88.8	1.38581	532.16	1.26231
			-88.72	1.33074	532.24	1.21344
			-88.64	1.27829	532.32	1.16694
			-88.56	1.22893	532.4	1.12308
			-88.48	1.1822	532.48	1.08064
			-88.4	1.13857	532.56	1.04034
			-88.32	1.09685	532.64	1.00025
			-88.24	1.05775	532.72	0.96378
			-88.16	1.01825	532.8	0.92873
			-88.08	0.9833	532.88	0.89525
			-88	0.94928	532.96	0.86328
			-87.92	0.91757	533.04	0.83293
			-87.84	0.88679	533.12	0.80377
			-87.76	0.85789	533.2	0.77602
			-87.68	0.83014	533.28	0.74965
			-87.6	0.80532	533.36	0.7244
			-87.52	0.78107	533.44	0.69398
			-87.44	0.75871	533.52	0.67116
			-87.36	0.73768	533.6	0.64913
			-87.28	0.71701	533.68	0.62846
			-87.2	0.69715	533.76	0.60824
			-87.12	0.67619	533.84	0.58907
			-87.04	0.65874	533.92	0.57069
			-86.96	0.64203	534	0.5531
			-86.88	0.62138	534.08	0.53603
			-86.8	0.60467	534.16	0.51965
			-86.72	0.59079	534.24	0.50417
			-86.64	0.57723	534.32	0.48927
			-86.56	0.56366	534.4	0.47482
			-86.48	0.54935	534.48	0.46107
			-86.4	0.53727	534.56	0.44784
			-86.32	0.52599	534.64	0.43503
			-86.24	0.51464	534.72	0.42261
			-86.16	0.50384	534.8	0.41081
			-86.08	0.4938	534.88	0.39932
			-86	0.48384	534.96	0.38842
			-85.92	0.4742	535.04	0.37795
			-85.84	0.46531	535.12	0.36773
			-85.76	0.45628	535.2	0.35802
			-85.68	0.44791	535.28	0.34858
			-85.6	0.43937	535.36	0.33964
			-85.52	0.4315	535.44	0.33087
			-85.44	0.42344	535.52	0.31585
			-85.36	0.41593	535.6	0.30764
			-85.28	0.40847	535.68	0.29999
			-85.2	0.40132	535.76	0.29286
			-85.12	0.39414	535.84	0.28607
			-85.04	0.38749	535.92	0.27942
			-84.96	0.3807	536	0.27286
			-84.88	0.3744	536.08	0.26666
			-84.8	0.36792	536.16	0.2606
			-84.72	0.36198	536.24	0.25491
			-84.64	0.35592	536.32	0.2493
			-84.56	0.35006	536.4	0.24389
			-84.48	0.34446	536.48	0.23867
			-84.4	0.33888	536.56	0.23352
			-84.32	0.33363	536.64	0.2287
			-84.24	0.32832	536.72	0.22401
			-84.16	0.32326	536.8	-3.12421
			-84.08	0.31818	536.88	-6.65144
			-84	0.31346	536.96	-12.082
			-83.92	-3.12421	537.04	-11.6235
			-83.84	-9.14208	537.12	-11.1703
			-83.76	-8.92225	537.2	-10.7681
			-83.68	-8.87123	537.28	-10.5497
			-83.6	-8.75941	537.36	-10.3044
			-83.52	-8.76823	537.44	-10.0049
			-83.44	-8.77253	537.52	-9.6883
			-83.36	-8.74105	537.6	-9.37072
			-83.28	-8.69409	537.68	-9.05815
			-83.2	-8.63353	537.76	-8.76251
			-83.12	-8.57368	537.84	-8.48022
			-83.04	-8.50812	537.92	-8.20127
			-82.96	-8.45638	538	-7.91493
			-82.88	-8.41943	538.08	-7.62239
			-82.8	-8.39654	538.16	-7.32413
			-82.72	-8.37413	538.24	-7.02419
			-82.64	-8.33479	538.32	-6.7245
			-82.56	-8.28114	538.4	-6.43053
			-82.48	-8.212	538.48	-6.14014
			-82.4	-8.12093	538.56	-5.84926
			-82.32	-8.00148	538.64	-5.55815
			-82.24	-7.85247	538.72	-5.26657
			-82.16	-7.67174	538.8	-4.9788
			-82.08	-7.46336	538.88	-4.69722
			-82	-7.23424	538.96	-4.42471
			-81.92	-6.98867	539.04	-4.16221
			-81.84	-6.75788	539.12	-3.91282
			-81.76	-6.73523	539.2	-3.67583
			-81.68	-6.43077	539.28	-3.45387
			-81.6	-6.04978	539.36	-3.25574
			-81.52	-5.63016	539.44	-3.08217
			-81.44	-5.34525	539.52	-2.90407
			-81.36	-5.06868	539.6	-2.74147
			-81.28	-4.79998	539.68	-2.57696
			-81.2	-4.53939	539.76	-2.44201
			-81.12	-4.29024	539.84	-2.29491
			-81.04	-4.05683	539.92	-2.15638
			-80.96	-3.83581	540	-2.0274
			-80.88	-3.62767	540.08	-1.90867
			-80.8	-3.43121	540.16	-1.80782
			-80.72	-3.24644	540.24	-1.70196
			-80.64	-3.07382	540.32	-1.59062
			-80.56	-2.89835	540.4	-1.49906
			-80.48	-2.74814	540.48	-1.42444
			-80.4	-2.60533	540.56	-1.35625
			-80.32	-2.47277	540.64	-1.29235
			-80.24	-2.34784	540.72	-1.23299
			-80.16	-2.23101	540.8	-1.17743
			-80.08	-2.11991	540.88	-1.12641
			-80	-2.0181	540.96	-1.07849
			-79.92	-1.92226	541.04	-1.03367
			-79.84	-1.83237	541.12	-0.99305
			-79.76	-1.74797	541.2	-0.95417
			-79.68	-1.66929	541.28	-0.91778
			-79.6	-1.59467	541.36	-0.88355
			-79.52	-1.52481	541.44	-0.85179
			-79.44	-1.45877	541.52	-0.82199
			-79.36	-1.39773	541.6	-0.79404
			-79.28	-1.3398	541.68	-0.76772
			-79.2	-1.28544	541.76	-0.7434
			-79.12	-1.23489	541.84	-0.71987
			-79.04	-1.18769	541.92	-0.69841
			-78.96	-1.14215	542	-0.67812
			-78.88	-1.09995	542.08	-0.65896
			-78.8	-1.07038	542.16	-0.64031
			-78.72	-1.03852	542.24	-0.62374
			-78.64	-1.00423	542.32	-0.60746
			-78.56	-0.97078	542.4	-0.59239
			-78.48	-0.93989	542.48	-0.57758
			-78.4	-0.9103	542.56	-0.56449
			-78.32	-0.88157	542.64	-0.55164
			-78.24	-0.85489	542.72	-0.53932
			-78.16	-0.8295	542.8	-0.52778
			-78.08	-0.80561	542.88	-0.51726
			-78	-0.78253	542.96	-0.50677
			-77.92	-0.76086	543.04	-0.49709
			-77.84	-0.74069	543.12	-0.48758
			-77.76	-0.72118	543.2	-0.47902
			-77.68	-0.70242	543.28	-0.47049
			-77.6	-0.68509	543.36	-0.46238
			-77.52	-0.66835	543.44	-0.45513
			-77.44	-0.6524	543.52	-0.44788
			-77.36	-0.63752	543.6	-0.44094
			-77.28	-0.623	543.68	-0.43396
			-77.2	-0.60901	543.76	-0.42802
			-77.12	-0.59601	543.84	-0.42194
			-77.04	-0.58385	543.92	-0.41596
			-76.96	-0.572	544	-0.41048
			-76.88	-0.56044	544.08	-0.40568
			-76.8	-0.5499	544.16	-0.40041
			-76.72	-0.5392	544.24	-0.39557
			-76.64	-0.52926	544.32	-0.39102
			-76.56	-0.51934	544.4	-0.38649
			-76.48	-0.51118	544.48	-0.38248
			-76.4	-0.50172	544.56	-0.37831
			-76.32	-0.49356	544.64	-0.37447
			-76.24	-0.48546	544.72	-0.37075
			-76.16	-0.47847	544.8	3.12393
			-76.08	-0.47039	544.88	10.4584
			-76	-0.46352	544.96	20.323
			-75.92	3.12393	545.04	18.7575
			-75.84	10.7602	545.12	17.0476
			-75.76	21.0373	545.2	14.6148
			-75.68	19.3431	545.28	12.8037
			-75.6	17.8227	545.36	10.462
			-75.52	16.4251	545.44	9.08962
			-75.44	15.2363	545.52	8.30141
			-75.36	13.9732	545.6	7.64623
			-75.28	12.7827	545.68	7.02944
			-75.2	11.7254	545.76	6.53019
			-75.12	10.7502	545.84	5.9041
			-75.04	9.83683	545.92	5.5026
			-74.96	8.99282	546	5.14664
			-74.88	8.22559	546.08	4.78281
			-74.8	7.53322	546.16	4.45952
			-74.72	6.91095	546.24	4.19463
			-74.64	6.34685	546.32	3.95454
			-74.56	5.79014	546.4	3.73901
			-74.48	5.19719	546.48	3.53683
			-74.4	4.56275	546.56	3.34967
			-74.32	4.04896	546.64	3.17587
			-74.24	3.60145	546.72	3.01684
			-74.16	3.34109	546.8	2.86688
			-74.08	3.12222	546.88	2.72645
			-74	2.91408	546.96	2.59341
			-73.92	2.73241	547.04	2.46919
			-73.84	2.5698	547.12	2.3507
			-73.76	2.42389	547.2	2.13397
			-73.68	2.29157	547.28	2.03074
			-73.6	2.17164	547.36	1.93585
			-73.52	2.06102	547.44	1.85169
			-73.44	1.95921	547.52	1.76228
			-73.36	1.86504	547.6	1.68741
			-73.28	1.77754	547.68	1.61756
			-73.2	1.69624	547.76	1.5508
			-73.12	1.62018	547.84	1.48762
			-73.04	1.54937	547.92	1.4211
			-72.96	1.48285	548	1.36483
			-72.88	1.42062	548.08	1.31095
			-72.8	1.36221	548.16	1.25993
			-72.72	1.30737	548.24	1.21129
			-72.64	1.25564	548.32	1.1648
			-72.56	1.207	548.4	1.12069
			-72.48	1.16098	548.48	1.07873
			-72.4	1.11783	548.56	1.03844
			-72.32	1.07682	548.64	0.99835
			-72.24	1.0382	548.72	0.96182
			-72.16	0.99966	548.8	0.92713
			-72.08	0.96466	548.88	0.89358
			-72	0.93192	548.96	0.86173
			-71.92	0.89976	549.04	0.83121
			-71.84	0.86996	549.12	0.80237
			-71.76	0.84135	549.2	0.77449
			-71.68	0.81612	549.28	0.74796
			-71.6	0.79111	549.36	0.72249
			-71.52	0.76763	549.44	0.69837
			-71.44	0.7451	549.52	0.67488
			-71.36	0.72385	549.6	0.65271
			-71.28	0.70471	549.68	0.6312
			-71.2	0.68664	549.76	0.61099
			-71.12	0.66885	549.84	0.59136
			-71.04	0.65233	549.92	0.5726
			-70.96	0.62496	550	0.55458
			-70.88	0.60996	550.08	0.5375
			-70.8	0.59554	550.16	0.52082
			-70.72	0.58013	550.24	0.50518
			-70.64	0.56678	550.32	0.48989
			-70.56	0.554	550.4	0.47547
			-70.48	0.54172	550.48	0.46138
			-70.4	0.52976	550.56	0.4481
			-70.32	0.5181	550.64	0.43508
			-70.24	0.50715	550.72	0.42266
			-70.16	0.49645	550.8	0.41093
			-70.08	0.48682	550.88	0.39939
			-70	0.47687	550.96	0.38828
			-69.92	0.4677	551.04	0.37757
			-69.84	0.45847	551.12	0.36756
			-69.76	0.44996	551.2	0.35664
			-69.68	0.44128	551.28	0.34739
			-69.6	0.4332	551.36	0.33852
			-69.52	0.42509	551.44	0.32979
			-69.44	0.41727	551.52	0.3214
			-69.36	0.40976	551.6	0.31327
			-69.28	0.40246	551.68	0.3054
			-69.2	0.39526	551.76	0.29787
			-69.12	0.38835	551.84	0.29062
			-69.04	0.38167	551.92	0.28361
			-68.96	0.37526	552	0.27691
			-68.88	0.36875	552.08	0.27047
			-68.8	0.36253	552.16	0.26416
			-68.72	0.35662	552.24	0.25812
			-68.64	0.35063	552.32	0.25209
			-68.56	0.34493	552.4	0.24659
			-68.48	0.33943	552.48	0.24089
			-68.4	0.33399	552.56	0.23552
			-68.32	0.3287	552.64	0.2303
			-68.24	0.32345	552.72	0.22544
			-68.16	0.31842	552.8	-3.12421
			-68.08	0.31356	552.88	-6.84224
			-68	0.30872	552.96	-12.6302
			-67.92	-3.12421	553.04	-11.84
			-67.84	-9.16759	553.12	-11.3389
			-67.76	-8.93751	553.2	-10.9014
			-67.68	-8.87433	553.28	-10.4715
			-67.6	-8.75607	553.36	-10.0628
			-67.52	-8.76275	553.44	-9.66326
			-67.44	-8.7699	553.52	-9.4153
			-67.36	-8.74177	553.6	-9.28823
			-67.28	-8.69695	553.68	-9.03359
			-67.2	-8.63734	553.76	-8.73366
			-67.12	-8.57678	553.84	-8.45185
			-67.04	-8.51456	553.92	-8.17242
			-66.96	-8.45972	554	-7.88489
			-66.88	-8.42491	554.08	-7.58877
			-66.8	-8.40202	554.16	-7.28908
			-66.72	-8.38128	554.24	-6.98772
			-66.64	-8.33813	554.32	-6.68826
			-66.56	-8.28162	554.4	-6.39286
			-66.48	-8.2058	554.48	-6.10175
			-66.4	-8.11377	554.56	-5.80992
			-66.32	-7.9948	554.64	-5.51739
			-66.24	-7.84841	554.72	-5.22627
			-66.16	-7.67031	554.8	-4.93874
			-66.08	-7.46456	554.88	-4.65764
			-66	-7.23711	554.96	-4.38632
			-65.92	-6.99415	555.04	-4.12621
			-65.84	-6.76718	555.12	-3.87801
			-65.76	-6.74715	555.2	-3.64293
			-65.68	-6.44341	555.28	-3.42311
			-65.6	-6.06432	555.36	-3.22903
			-65.52	-5.64589	555.44	-3.05403
			-65.44	-5.36241	555.52	-2.87856
			-65.36	-5.0868	555.6	-2.71739
			-65.28	-4.8181	555.68	-2.55502
			-65.2	-4.55798	555.76	-2.42055
			-65.12	-4.30931	555.84	-2.27607
			-65.04	-4.07614	555.92	-2.1385
			-64.96	-3.85465	556	-2.01095
			-64.88	-3.64722	556.08	-1.89365
			-64.8	-3.44981	556.16	-1.79423
			-64.72	-3.26599	556.24	-1.68885
			-64.64	-3.08098	556.32	-1.57893
			-64.56	-2.9179	556.4	-1.48833
			-64.48	-2.76507	556.48	-1.4149
			-64.4	-2.62321	556.56	-1.34719
			-64.32	-2.48898	556.64	-1.28377
			-64.24	-2.36405	556.72	-1.22488
			-64.16	-2.24532	556.8	-1.17028
			-64.08	-2.13493	556.88	-1.11974
			-64	-2.03169	556.96	-1.07205
			-63.92	-1.93561	557.04	-1.02818
			-63.84	-1.84525	557.12	-0.98755
			-63.76	-1.76013	557.2	-0.94911
			-63.68	-1.67979	557.28	-0.91325
			-63.6	-1.60516	557.36	-0.87959
			-63.52	-1.53482	557.44	-0.84786
			-63.44	-1.46831	557.52	-0.81841
			-63.36	-1.40608	557.6	-0.79068
			-63.28	-1.34814	557.68	-0.76472
			-63.2	-1.29402	557.76	-0.74038
			-63.12	-1.24252	557.84	-0.71746
			-63.04	-1.19436	557.92	-0.69589
			-62.96	-1.14906	558	-0.67576
			-62.88	-1.10686	558.08	-0.65676
			-62.8	-1.06657	558.16	-0.63855
			-62.72	-1.02996	558.24	-0.62198
			-62.64	-0.99467	558.32	-0.606
			-62.56	-0.9611	558.4	-0.59105
			-62.48	-0.92939	558.48	-0.57677
			-62.4	-0.8994	558.56	-0.56318
			-62.32	-0.87132	558.64	-0.55059
			-62.24	-0.84445	558.72	-0.53841
			-62.16	-0.81908	558.8	-0.5268
			-62.08	-0.79538	558.88	-0.51629
			-62	-0.77249	558.96	-0.50589
			-61.92	-0.75132	559.04	-0.49626
			-61.84	-0.73065	559.12	-0.48706
			-61.76	-0.71107	559.2	-0.47845
			-61.68	-0.69276	559.28	-0.46967
			-61.6	-0.67534	559.36	-0.46188
			-61.52	-0.65874	559.44	-0.45458
			-61.44	-0.6426	559.52	-0.44726
			-61.36	-0.62777	559.6	-0.44044
			-61.28	-0.61361	559.68	-0.43408
			-61.2	-0.60023	559.76	-0.42771
			-61.12	-0.58681	559.84	-0.42192
			-61.04	-0.57475	559.92	-0.41596
			-60.96	-0.56285	560	-0.41067
			-60.88	-0.55157	560.08	-0.40547
			-60.8	-0.54034	560.16	-0.40041
			-60.72	-0.53045	560.24	-0.39565
			-60.64	-0.52031	560.32	-0.39109
			-60.56	-0.51133	560.4	-0.38668
			-60.48	-0.50181	560.48	-0.38246
			-60.4	-0.49371	560.56	-0.37855
			-60.32	-0.48503	560.64	-0.37445
			-60.24	-0.47764	560.72	-0.37092
			-60.16	-0.46977	560.8	3.12393
			-60.08	-0.46281	560.88	10.4575
			-60	-0.45508	560.96	20.3187
			-59.92	3.12393	561.04	18.7583
			-59.84	10.7666	561.12	17.0416
			-59.76	21.0495	561.2	14.6112
			-59.68	19.3481	561.28	12.7925
			-59.6	17.8325	561.36	10.4503
			-59.52	16.4298	561.44	9.09177
			-59.44	15.2263	561.52	8.30451
			-59.36	13.9705	561.6	7.64862
			-59.28	12.8218	561.68	7.03039
			-59.2	11.747	561.76	6.53353
			-59.12	10.7519	561.84	5.90744
			-59.04	9.8385	561.92	5.50332
			-58.96	8.99759	562	5.14307
			-58.88	8.22964	562.08	4.78353
			-58.8	7.53179	562.16	4.48288
			-58.72	6.91095	562.24	4.19606
			-58.64	6.34851	562.32	3.95669
			-58.56	5.8011	562.4	3.73973
			-58.48	5.26847	562.48	3.53707
			-58.4	4.5916	562.56	3.34896
			-58.32	4.10165	562.64	3.17849
			-58.24	3.621	562.72	3.01851
			-58.16	3.33465	562.8	2.86926
			-58.08	3.11888	562.88	2.66541
			-58	2.91194	562.96	2.50972
			-57.92	2.72668	563.04	2.35094
			-57.84	2.56384	563.12	2.24293
			-57.76	2.41698	563.2	2.13278
			-57.68	2.28466	563.28	2.03908
			-57.6	2.16354	563.36	1.94944
			-57.52	2.05386	563.44	1.85502
			-57.44	1.9523	563.52	1.77539
			-57.36	1.85812	563.6	1.70053
			-57.28	1.7711	563.68	1.62972
			-57.2	1.6898	563.76	1.56105
			-57.12	1.61422	563.84	1.49739
			-57.04	1.54317	563.92	1.43207
			-56.96	1.47737	564	1.37389
			-56.88	1.41514	564.08	1.32001
			-56.8	1.3572	564.16	1.26827
			-56.72	1.30237	564.24	1.21892
			-56.64	1.25134	564.32	1.17195
			-56.56	1.20271	564.4	1.12761
			-56.48	1.15693	564.48	1.08517
			-56.4	1.11425	564.56	1.04487
			-56.32	1.07348	564.64	1.00423
			-56.24	1.03438	564.72	0.96692
			-56.16	0.9962	564.8	0.93114
			-56.08	0.96151	564.88	0.89785
			-56	0.92851	564.96	0.86602
			-55.92	0.89704	565.04	0.83541
			-55.84	0.86714	565.12	0.80623
			-55.76	0.83827	565.2	0.77817
			-55.68	0.81245	565.28	0.75161
			-55.6	0.78832	565.36	0.726
			-55.52	0.76481	565.44	0.70151
			-55.44	0.74278	565.52	0.67789
			-55.36	0.72085	565.6	0.65557
			-55.28	0.70099	565.68	0.63409
			-55.2	0.68258	565.76	0.61366
			-55.12	0.66523	565.84	0.59408
			-55.04	0.64878	565.92	0.57518
			-54.96	0.63235	566	0.5572
			-54.88	0.61695	566.08	0.53987
			-54.8	0.60255	566.16	0.52337
			-54.72	0.58857	566.24	0.50739
			-54.64	0.56349	566.32	0.49213
			-54.56	0.55074	566.4	0.47742
			-54.48	0.53731	566.48	0.46338
			-54.4	0.52558	566.56	0.44979
			-54.32	0.51404	566.64	0.43689
			-54.24	0.50298	566.72	0.42442
			-54.16	0.49223	566.8	0.41241
			-54.08	0.48226	566.88	0.40072
			-54	0.47239	566.96	0.38971
			-53.92	0.46326	567.04	0.37903
			-53.84	0.45427	567.12	0.36866
			-53.76	0.44567	567.2	0.3589
			-53.68	0.43708	567.28	0.34868
			-53.6	0.42914	567.36	0.33969
			-53.52	0.42123	567.44	0.33091
			-53.44	0.41357	567.52	0.32245
			-53.36	0.40592	567.6	0.31446
			-53.28	0.39884	567.68	0.30648
			-53.2	0.39171	567.76	0.29911
			-53.12	0.38477	567.84	0.29162
			-53.04	0.3781	567.92	0.28473
			-52.96	0.37171	568	0.2781
			-52.88	0.36544	568.08	0.2714
			-52.8	0.35917	568.16	0.26509
			-52.72	0.35325	568.24	0.25891
			-52.64	0.34748	568.32	0.25305
			-52.56	0.34174	568.4	0.24725
			-52.48	0.33609	568.48	0.24172
			-52.4	0.33077	568.56	0.2364
			-52.32	0.3255	568.64	0.23118
			-52.24	0.32047	568.72	0.22613
			-52.16	0.3153	568.8	-3.12421
			-52.08	0.31067	568.88	-6.83938
			-52	0.30578	568.96	-12.6178
			-51.92	-3.12421	569.04	-11.8417
			-51.84	-9.19429	569.12	-11.3498
			-51.76	-8.97637	569.2	-10.955
			-51.68	-8.90771	569.28	-10.6403
			-51.6	-8.8133	569.36	-10.3215
			-51.52	-8.82975	569.44	-9.99776
			-51.44	-8.82927	569.52	-9.66564
			-51.36	-8.79398	569.6	-9.33949
			-51.28	-8.74463	569.68	-9.02573
			-51.2	-8.6824	569.76	-8.72913
			-51.12	-8.61922	569.84	-8.44065
			-51.04	-8.55795	569.92	-8.15311
			-50.96	-8.51027	570	-7.8601
			-50.88	-8.47784	570.08	-7.56064
			-50.8	-8.4602	570.16	-7.25689
			-50.72	-8.43325	570.24	-6.95386
			-50.64	-8.39129	570.32	-6.65465
			-50.56	-8.32668	570.4	-6.35972
			-50.48	-8.24657	570.48	-6.06694
			-50.4	-8.14787	570.56	-5.77512
			-50.32	-8.02174	570.64	-5.48281
			-50.24	-7.86486	570.72	-5.19123
			-50.16	-7.6758	570.8	-4.90369
			-50.08	-7.46122	570.88	-4.6245
			-50	-7.22566	570.96	-4.35414
			-49.92	-6.9789	571.04	-4.09497
			-49.84	-6.82607	571.12	-3.84869
			-49.76	-6.70758	571.2	-3.61551
			-49.68	-6.38547	571.28	-3.39736
			-49.6	-5.95441	571.36	-3.20781
			-49.52	-5.60012	571.44	-3.03019
			-49.44	-5.31616	571.52	-2.85925
			-49.36	-5.0384	571.6	-2.69664
			-49.28	-4.76851	571.68	-2.53547
			-49.2	-4.50815	571.76	-2.40196
			-49.12	-4.26306	571.84	-2.25891
			-49.04	-4.03108	571.92	-2.12301
			-48.96	-3.81292	572	-1.99641
			-48.88	-3.60598	572.08	-1.88006
			-48.8	-3.41047	572.16	-1.78207
			-48.72	-3.22641	572.24	-1.67764
			-48.64	-3.04354	572.32	-1.5694
			-48.56	-2.88404	572.4	-1.47927
			-48.48	-2.73288	572.48	-1.40656
			-48.4	-2.59222	572.56	-1.33932
			-48.32	-2.45942	572.64	-1.27686
			-48.24	-2.33496	572.72	-1.2182
			-48.16	-2.21718	572.8	-1.16408
			-48.08	-2.10918	572.88	-1.11402
			-48	-2.00785	572.96	-1.06705
			-47.92	-1.91201	573.04	-1.02318
			-47.84	-1.8226	573.12	-0.9833
			-47.76	-1.73844	573.2	-0.94484
			-47.68	-1.65904	573.28	-0.9093
			-47.6	-1.58537	573.36	-0.87582
			-47.52	-1.51551	573.44	-0.84476
			-47.44	-1.44995	573.52	-0.81529
			-47.36	-1.38891	573.6	-0.78782
			-47.28	-1.33145	573.68	-0.76171
			-47.2	-1.27781	573.76	-0.7379
			-47.12	-1.2275	573.84	-0.71503
			-47.04	-1.17863	573.92	-0.69386
			-46.96	-1.13523	574	-0.67348
			-46.88	-1.09327	574.08	-0.65483
			-46.8	-1.05346	574.16	-0.63681
			-46.72	-1.01718	574.24	-0.62007
			-46.64	-0.9829	574.32	-0.60417
			-46.56	-0.94961	574.4	-0.58941
			-46.48	-0.91783	574.48	-0.57518
			-46.4	-0.88879	574.56	-0.56192
			-46.32	-0.86071	574.64	-0.54909
			-46.24	-0.83441	574.72	-0.53736
			-46.16	-0.8094	574.8	-0.52582
			-46.08	-0.78606	574.88	-0.51495
			-46	-0.76345	574.96	-0.50477
			-45.92	-0.74228	575.04	-0.49542
			-45.84	-0.7218	575.12	-0.48601
			-45.76	-0.70292	575.2	-0.47745
			-45.68	-0.68471	575.28	-0.46896
			-45.6	-0.66716	575.36	-0.46114
			-45.52	-0.65116	575.44	-0.4536
			-45.44	-0.63526	575.52	-0.4465
			-45.36	-0.62081	575.6	-0.43966
			-45.28	-0.606	575.68	-0.43317
			-45.2	-0.59334	575.76	-0.42683
			-45.12	-0.57999	575.84	-0.42111
			-45.04	-0.56807	575.92	-0.41512
			-44.96	-0.55624	576	-0.4099
			-44.88	-0.54556	576.08	-0.40471
			-44.8	-0.53467	576.16	-0.3997
			-44.72	-0.52451	576.24	-0.39488
			-44.64	-0.51483	576.32	-0.39033
			-44.56	-0.50558	576.4	-0.38604
			-44.48	-0.49676	576.48	-0.38206
			-44.4	-0.48827	576.56	-0.37793
			-44.32	-0.48024	576.64	-0.37414
			-44.24	-0.47234	576.72	-0.3704
			-44.16	-0.46462	576.8	3.12393
			-44.08	-0.45763	576.88	10.4583
			-44	-0.45043	576.96	20.3194
			-43.92	3.12393	577.04	18.7604
			-43.84	10.7667	577.12	17.0371
			-43.76	21.0504	577.2	14.6047
			-43.68	19.3428	577.28	12.7753
			-43.6	17.8041	577.36	10.4336
			-43.52	16.4287	577.44	9.08938
			-43.44	15.2067	577.52	8.30355
			-43.36	13.9684	577.6	7.64647
			-43.28	12.7966	577.68	7.03111
			-43.2	11.7289	577.76	6.53424
			-43.12	10.7483	577.84	5.90648
			-43.04	9.8354	577.92	5.50427
			-42.96	8.99306	578	5.12876
			-42.88	8.22607	578.08	4.78591
			-42.8	7.52988	578.16	4.48431
			-42.72	6.90642	578.24	4.19559
			-42.64	6.34446	578.32	3.95693
			-42.56	5.81016	578.4	3.74187
			-42.48	5.29565	578.48	3.53803
			-42.4	4.62689	578.56	3.35063
			-42.32	4.14624	578.64	3.17873
			-42.24	3.65247	578.72	3.0197
			-42.16	3.33108	578.8	2.8695
			-42.08	3.11531	578.88	2.72859
			-42	2.9086	578.96	2.54715
			-41.92	2.72287	579.04	2.36047
			-41.84	2.55884	579.12	2.24699
			-41.76	2.41078	579.2	2.13421
			-41.68	2.2775	579.28	2.03574
			-41.6	2.15686	579.36	1.94681
			-41.52	2.04647	579.44	1.84978
			-41.44	1.94515	579.52	1.77086
			-41.36	1.85097	579.6	1.69624
			-41.28	1.76442	579.68	1.62638
			-41.2	1.68265	579.76	1.55914
			-41.12	1.60826	579.84	1.48976
			-41.04	1.53697	579.92	1.42968
			-40.96	1.47164	580	1.37341
			-40.88	1.40918	580.08	1.31882
			-40.8	1.35196	580.16	1.26708
			-40.72	1.29712	580.24	1.21797
			-40.64	1.2461	580.32	1.17147
			-40.56	1.19746	580.4	1.12641
			-40.48	1.1524	580.48	1.08445
			-40.4	1.10925	580.56	1.04392
			-40.32	1.06872	580.64	1.00333
			-40.24	1.02851	580.72	0.96635
			-40.16	0.99222	580.8	0.9314
			-40.08	0.95746	580.88	0.89778
			-40	0.92475	580.96	0.86547
			-39.92	0.89339	581.04	0.83496
			-39.84	0.86352	581.12	0.8058
			-39.76	0.83498	581.2	0.77786
			-39.68	0.80828	581.28	0.75084
			-39.6	0.78384	581.36	0.72531
			-39.52	0.76107	581.44	0.7008
			-39.44	0.73909	581.52	0.67755
			-39.36	0.71863	581.6	0.65488
			-39.28	0.69725	581.68	0.63356
			-39.2	0.6777	581.76	0.61282
			-39.12	0.65996	581.84	0.59363
			-39.04	0.64334	581.92	0.5746
			-38.96	0.62753	582	0.55653
			-38.88	0.61211	582.08	0.53905
			-38.8	0.59701	582.16	0.52272
			-38.72	0.58347	582.24	0.50665
			-38.64	0.5593	582.32	0.49128
			-38.56	0.54702	582.4	0.47668
			-38.48	0.53483	582.48	0.46262
			-38.4	0.52329	582.56	0.44917
			-38.32	0.51207	582.64	0.43618
			-38.24	0.5011	582.72	0.42368
			-38.16	0.49075	582.8	0.41188
			-38.08	0.48062	582.88	0.39941
			-38	0.47096	582.96	0.38847
			-37.92	0.4615	583.04	0.37774
			-37.84	0.45258	583.12	0.36768
			-37.76	0.44359	583.2	0.35793
			-37.68	0.43532	583.28	0.34846
			-37.6	0.42728	583.36	0.3394
			-37.52	0.41913	583.44	0.33053
			-37.44	0.41136	583.52	0.32224
			-37.36	0.4042	583.6	0.31411
			-37.28	0.39674	583.68	0.30607
			-37.2	0.38964	583.76	0.29844
			-37.12	0.38275	583.84	0.29112
			-37.04	0.37631	583.92	0.28407
			-36.96	0.36963	584	0.27732
			-36.88	0.3632	584.08	0.27071
			-36.8	0.35724	584.16	0.2644
			-36.72	0.3513	584.24	0.25839
			-36.64	0.34541	584.32	0.25238
			-36.56	0.33971	584.4	0.24685
			-36.48	0.33428	584.48	0.24122
			-36.4	0.32877	584.56	0.2359
			-36.32	0.32343	584.64	0.23071
			-36.24	0.31392	584.72	0.22563
			-36.16	0.30903	584.8	-3.12421
			-36.08	0.30428	584.88	-6.85024
			-36	0.29959	584.96	-12.6371
			-35.92	-3.12421	585.04	-11.8653
			-35.84	-9.21193	585.12	-11.3551
			-35.76	-9.13945	585.2	-10.9045
			-35.68	-9.08581	585.28	-10.4713
			-35.6	-8.93036	585.36	-10.0566
			-35.52	-8.94061	585.44	-9.65921
			-35.44	-8.91295	585.52	-9.26892
			-35.36	-8.87266	585.6	-8.89388
			-35.28	-8.81282	585.68	-8.53053
			-35.2	-8.75011	585.76	-8.76466
			-35.12	-8.68455	585.84	-8.36769
			-35.04	-8.61898	585.92	-8.15263
			-34.96	-8.57464	586	-7.87798
			-34.88	-8.55413	586.08	-7.59902
			-34.8	-8.53125	586.16	-7.30887
			-34.72	-8.50049	586.24	-7.01347
			-34.64	-8.44971	586.32	-6.71783
			-34.56	-8.38152	586.4	-6.42624
			-34.48	-8.29449	586.48	-6.13632
			-34.4	-8.18601	586.56	-5.84855
			-34.32	-8.04725	586.64	-5.55982
			-34.24	-7.87702	586.72	-5.27253
			-34.16	-7.67556	586.8	-4.98666
			-34.08	-7.44906	586.88	-4.70724
			-34	-7.20516	586.96	-4.4352
			-33.92	-6.97294	587.04	-4.17437
			-33.84	-6.96197	587.12	-3.92474
			-33.76	-6.66061	587.2	-3.68847
			-33.68	-6.28796	587.28	-3.46507
			-33.6	-5.83448	587.36	-3.26003
			-33.52	-5.53956	587.44	-3.0898
			-33.44	-5.25226	587.52	-2.90645
			-33.36	-4.97665	587.6	-2.75386
			-33.28	-4.70175	587.68	-2.58888
			-33.2	-4.44831	587.76	-2.43796
			-33.12	-4.2025	587.84	-2.30778
			-33.04	-3.97552	587.92	-2.16974
			-32.96	-3.7569	588	-2.0398
			-32.88	-3.55495	588.08	-1.91963
			-32.8	-3.36088	588.16	-1.81163
			-32.72	-3.16919	588.24	-1.71579
			-32.64	-2.99944	588.32	-1.61255
			-32.56	-2.84256	588.4	-1.50645
			-32.48	-2.69187	588.48	-1.42992
			-32.4	-2.55383	588.56	-1.36126
			-32.32	-2.42222	588.64	-1.29664
			-32.24	-2.29944	588.72	-1.2368
			-32.16	-2.18547	588.8	-1.18173
			-32.08	-2.07961	588.88	-1.12975
			-32	-1.97829	588.96	-1.08207
			-31.92	-1.88435	589.04	-1.03701
			-31.84	-1.79661	589.12	-0.99615
			-31.76	-1.71293	589.2	-0.95715
			-31.68	-1.63568	589.28	-0.92079
			-31.6	-1.56224	589.36	-0.88648
			-31.52	-1.49429	589.44	-0.85472
			-31.44	-1.42897	589.52	-0.82459
			-31.36	-1.37032	589.6	-0.79667
			-31.28	-1.3131	589.68	-0.77013
			-31.2	-1.26064	589.76	-0.74588
			-31.12	-1.20986	589.84	-0.72264
			-31.04	-1.16504	589.92	-0.70085
			-30.96	-1.11974	590	-0.68018
			-30.88	-1.07944	590.08	-0.66115
			-30.8	-1.03987	590.16	-0.64279
			-30.72	-1.00509	590.24	-0.62579
			-30.64	-0.96962	590.32	-0.60946
			-30.56	-0.93814	590.4	-0.59453
			-30.48	-0.90639	590.48	-0.58001
			-30.4	-0.87799	590.56	-0.5664
			-30.32	-0.85019	590.64	-0.55341
			-30.24	-0.82404	590.72	-0.54168
			-30.16	-0.79958	590.8	-0.52988
			-30.08	-0.77583	590.88	-0.519
			-30	-0.75501	590.96	-0.50839
			-29.92	-0.73303	591.04	-0.49888
			-29.84	-0.71363	591.12	-0.48942
			-29.76	-0.69479	591.2	-0.48076
			-29.68	-0.67746	591.28	-0.47203
			-29.6	-0.65962	591.36	-0.46433
			-29.52	-0.64396	591.44	-0.45675
			-29.44	-0.62829	591.52	-0.44936
			-29.36	-0.61502	591.6	-0.44202
			-29.28	-0.59921	591.68	-0.43599
			-29.2	-0.58729	591.76	-0.42962
			-29.12	-0.57479	591.84	-0.42356
			-29.04	-0.56292	591.92	-0.41779
			-28.96	-0.55007	592	-0.41236
			-28.88	-0.54089	592.08	-0.40716
			-28.8	-0.52968	592.16	-0.40211
			-28.72	-0.51977	592.24	-0.39736
			-28.64	-0.50994	592.32	-0.39286
			-28.56	-0.50165	592.4	-0.3883
			-28.48	-0.49168	592.48	-0.38427
			-28.4	-0.48453	592.56	-0.37989
			-28.32	-0.47602	592.64	-0.37614
			-28.24	-0.46827	592.72	-0.3723
			-28.16	-0.46033	592.8	3.12393
			-28.08	-0.4548	592.88	10.4575
			-28	-0.44657	592.96	20.3182
			-27.92	3.12393	593.04	18.7602
			-27.84	10.7668	593.12	17.0283
			-27.76	21.0549	593.2	14.594
			-27.68	19.3347	593.28	12.752
			-27.6	17.7981	593.36	10.4117
			-27.52	16.416	593.44	9.08819
			-27.44	15.1848	593.52	8.30141
			-27.36	13.9479	593.6	7.64599
			-27.28	12.8023	593.68	7.03302
			-27.2	11.7356	593.76	6.53448
			-27.12	10.7378	593.84	5.90672
			-27.04	9.82205	593.92	5.50427
			-26.96	8.98257	594	5.12733
			-26.88	8.2151	594.08	4.79521
			-26.8	7.5213	594.16	4.48503
			-26.72	6.89807	594.24	4.1932
			-26.64	6.33445	594.32	3.90257
			-26.56	5.81422	594.4	3.67536
			-26.48	5.30424	594.48	3.45601
			-26.4	4.67076	594.56	3.25049
			-26.32	4.17794	594.64	3.07382
			-26.24	3.68966	594.72	2.91885
			-26.16	3.33036	594.8	2.77341
			-26.08	3.1103	594.88	2.63608
			-26	2.90645	594.96	2.50853
			-25.92	2.71905	595.04	2.35356
			-25.84	2.55383	595.12	2.2446
			-25.76	2.40553	595.2	2.14279
			-25.68	2.2725	595.28	2.04743
			-25.6	2.14995	595.36	1.95683
			-25.52	2.04027	595.44	1.87124
			-25.44	1.93918	595.52	1.79137
			-25.36	1.84477	595.6	1.7165
			-25.28	1.75822	595.68	1.64545
			-25.2	1.67788	595.76	1.57798
			-25.12	1.60254	595.84	1.51408
			-25.04	1.53149	595.92	1.45281
			-24.96	1.46711	596	1.39487
			-24.88	1.40489	596.08	1.33956
			-24.8	1.34767	596.16	1.28735
			-24.72	1.29211	596.24	1.23704
			-24.64	1.24348	596.32	1.18959
			-24.56	1.19269	596.4	1.14382
			-24.48	1.14954	596.48	1.1009
			-24.4	1.10567	596.56	1.05942
			-24.32	1.06633	596.64	1.01847
			-24.24	1.02471	596.72	0.9808
			-24.16	0.99048	596.8	0.94518
			-24.08	0.95452	596.88	0.91089
			-24	0.92289	596.96	0.8784
			-23.92	0.89077	597.04	0.84726
			-23.84	0.86216	597.12	0.8175
			-23.76	0.8331	597.2	0.78863
			-23.68	0.80766	597.28	0.76193
			-23.6	0.78081	597.36	0.73577
			-23.52	0.75888	597.44	0.71103
			-23.44	0.7353	597.52	0.68702
			-23.36	0.71575	597.6	0.66453
			-23.28	0.6952	597.68	0.6427
			-23.2	0.67588	597.76	0.62176
			-23.12	0.65631	597.84	0.60171
			-23.04	0.64029	597.92	0.58278
			-22.96	0.62341	598	0.56437
			-22.88	0.6092	598.08	0.5468
			-22.8	0.59318	598.16	0.52973
			-22.72	0.57997	598.24	0.51366
			-22.64	0.56607	598.32	0.49807
			-22.56	0.55319	598.4	0.48305
			-22.48	0.53019	598.48	0.46879
			-22.4	0.51929	598.56	0.4552
			-22.32	0.50746	598.64	0.44197
			-22.24	0.49671	598.72	0.42933
			-22.16	0.48474	598.8	0.4172
			-22.08	0.47523	598.88	0.40559
			-22	0.46462	598.96	0.39417
			-21.92	0.45585	599.04	0.38353
			-21.84	0.44633	599.12	0.37307
			-21.76	0.43761	599.2	0.36293
			-21.68	0.42924	599.28	0.35314
			-21.6	0.42132	599.36	0.34396
			-21.52	0.41324	599.44	0.33511
			-21.44	0.40549	599.52	0.32653
			-21.36	0.39841	599.6	0.31814
			-21.28	0.39112	599.68	0.31008
			-21.2	0.38425	599.76	0.30238
			-21.12	0.37719	599.84	0.29506
			-21.04	0.37111	599.92	0.28778
			-20.96	0.36444	600	0.28089
			-20.88	0.35836
			-20.8	0.35232
			-20.72	0.34677
			-20.64	0.34059
			-20.56	0.33537
			-20.48	0.32994
			-20.4	0.32467
			-20.32	0.31921
			-20.24	0.31451
			-20.16	0.30953
			-20.08	0.30464
			-20	0.29994
