# Supplementary material for: Electrochemically actuated microelectrodes for minimally invasive peripheral nerve interfaces
Source: Nat Mater. 2024 Apr 26;23(7):969–76. doi: 10.1038/s41563-024-01886-0 (PMC11230894; doi:10.1038/s41563-024-01886-0)
Supplement: Supplementary file 8 — Source Data Fig. 3 [file 41563_2024_1886_MOESM8_ESM.xlsx]

## Sheet: Figure 3f
strain %	stress Mpa	strain	stress	strain	stress	strain	stress	strain	stress
0.00449	0.42657	0.03477	0.25216	0.00788	0.25216	0.00327	0.25215	0.00265	0.56925
0.03525	0.58511	0.05353	0.4107	0.11015	0.4107	0.08046	0.4107	0.01603	0.72782
0.05092	0.74367	0.06619	0.56924	0.12848	0.56926	0.11096	0.56926	0.02654	0.88637
0.06473	0.90222	0.07581	0.7278	0.14601	0.72779	0.1346	0.72779	0.03706	1.04491
0.07797	1.06075	0.08455	0.88636	0.1635	0.88633	0.15271	0.88632	0.04862	1.20344
0.08897	1.21931	0.09325	1.04491	0.17643	1.0449	0.1671	1.04492	0.05843	1.36198
0.10136	1.37785	0.10252	1.20346	0.18997	1.20346	0.18031	1.20345	0.06839	1.52054
0.11361	1.5364	0.11155	1.36199	0.20287	1.362	0.19226	1.362	0.07789	1.67909
0.12862	1.69494	0.1197	1.52055	0.21517	1.52055	0.20362	1.52053	0.08701	1.83765
0.14204	1.8535	0.12757	1.67911	0.22589	1.67909	0.21368	1.67909	0.09617	1.99618
0.15566	2.01204	0.13617	1.83763	0.23755	1.83763	0.22395	1.83764	0.10592	2.15474
0.16981	2.17059	0.14515	1.9962	0.25064	1.99619	0.23368	1.99619	0.1146	2.31328
0.18235	2.32916	0.15378	2.15475	0.2615	2.15475	0.24391	2.15473	0.12495	2.47183
0.19534	2.48768	0.16278	2.31329	0.27237	2.3133	0.25321	2.3133	0.13397	2.63038
0.20856	2.64623	0.171	2.47183	0.28425	2.47184	0.2624	2.47183	0.14312	2.78894
0.22301	2.80479	0.17904	2.63038	0.29528	2.6304	0.27158	2.6304	0.15559	2.94749
0.23653	2.96334	0.18756	2.78894	0.30519	2.78892	0.28151	2.78892	0.16569	3.10603
0.24982	3.12189	0.19616	2.94749	0.31518	2.94749	0.29131	2.9475	0.17496	3.26459
0.26227	3.28043	0.20458	3.10603	0.32636	3.10603	0.30052	3.10603	0.18441	3.42313
0.2749	3.43898	0.21282	3.26458	0.33739	3.26457	0.3091	3.26457	0.19313	3.58166
0.28806	3.59753	0.22105	3.42314	0.34768	3.42313	0.31829	3.42312	0.20149	3.74025
0.30068	3.75609	0.23041	3.58168	0.35718	3.58167	0.32808	3.58169	0.21093	3.89878
0.31383	3.91464	0.24041	3.74022	0.36753	3.74023	0.33769	3.74024	0.22078	4.05732
0.32644	4.07318	0.24964	3.89878	0.37865	3.89877	0.34679	3.89879	0.23011	4.21588
0.33813	4.23174	0.25819	4.05733	0.38881	4.05733	0.35557	4.05734	0.23989	4.37443
0.3508	4.39028	0.26657	4.21588	0.39846	4.21588	0.36544	4.21589	0.24954	4.53296
0.36346	4.54882	0.27582	4.37442	0.40926	4.37443	0.37571	4.37441	0.25877	4.69154
0.37572	4.70738	0.28558	4.53298	0.42002	4.53297	0.38575	4.53299	0.26682	4.85006
0.38861	4.86594	0.29502	4.69152	0.43049	4.69152	0.39484	4.69152	0.27796	5.00863
0.40152	5.02446	0.30348	4.85008	0.44097	4.85008	0.40424	4.85006	0.28826	5.16718
0.41372	5.18303	0.31209	5.00862	0.4517	5.00863	0.41336	5.00863	0.29846	5.32573
0.42647	5.34158	0.3207	5.16718	0.46245	5.16717	0.42343	5.16715	0.30877	5.48427
0.43851	5.50011	0.32998	5.32573	0.4727	5.32572	0.4329	5.32571	0.31885	5.64281
0.45127	5.65868	0.34017	5.48427	0.48218	5.48427	0.44218	5.48426	0.32879	5.80137
0.46455	5.81723	0.34932	5.6428	0.49177	5.64282	0.45226	5.6428	0.33967	5.95993
0.4771	5.97576	0.35842	5.80138	0.50279	5.80136	0.46254	5.80137	0.34937	6.11847
0.48996	6.13432	0.36803	5.9599	0.51406	5.95993	0.47233	5.95993	0.36011	6.277
0.50333	6.29287	0.37783	6.11847	0.52457	6.11846	0.48284	6.11847	0.37157	6.43554
0.51588	6.45141	0.38733	6.27702	0.53466	6.27703	0.49255	6.27701	0.38194	6.59412
0.52874	6.60998	0.39581	6.43555	0.54578	6.43556	0.50295	6.43556	0.39284	6.75263
0.54255	6.76851	0.40494	6.59412	0.55732	6.59411	0.51348	6.59411	0.40459	6.91119
0.55494	6.92705	0.41491	6.75265	0.56754	6.75265	0.52351	6.75266	0.4153	7.06976
0.5678	7.08562	0.42475	6.9112	0.57794	6.91121	0.53264	6.9112	0.42689	7.22829
0.58114	7.24416	0.43464	7.06975	0.58897	7.06975	0.54261	7.06977	0.43862	7.38683
0.59317	7.40272	0.44361	7.2283	0.60131	7.22831	0.55321	7.2283	0.44985	7.5454
0.60624	7.56124	0.45308	7.38686	0.61106	7.38685	0.56385	7.38686	0.46186	7.70396
0.61931	7.71982	0.46388	7.54541	0.62163	7.5454	0.57407	7.54539	0.47338	7.8625
0.63248	7.87834	0.47343	7.70395	0.63348	7.70394	0.5842	7.70395	0.48555	8.02107
0.64699	8.0369	0.48305	7.8625	0.64424	7.86249	0.595	7.86249	0.49736	8.17959
0.66041	8.19546	0.49322	8.02104	0.65473	8.02104	0.60577	8.02105	0.50841	8.33816
0.67399	8.35401	0.50585	8.17959	0.66515	8.1796	0.61636	8.17961	0.52102	8.49671
0.68741	8.51254	0.52113	8.33814	0.67597	8.33814	0.62712	8.33813	0.53293	8.65527
0.69934	8.6711	0.5356	8.4967	0.6867	8.4967	0.6396	8.49669	0.54461	8.81378
0.71379	8.82965	0.55242	8.65526	0.69693	8.65525	0.65187	8.65524	0.55609	8.97235
0.72754	8.98819	0.56734	8.81381	0.70691	8.81378	0.66325	8.81379	0.56715	9.13088
0.74128	9.14673	0.58819	8.97233	0.7177	8.97234	0.67477	8.97234	0.57997	9.28943
0.75559	9.30529	0.60488	9.13089	0.72904	9.13089	0.68684	9.13089	0.59236	9.44799
0.76913	9.46386	0.6145	9.28944	0.73902	9.28944	0.69875	9.28944	0.60437	9.60656
0.7827	9.62238	0.62463	9.44799	0.74911	9.44798	0.7095	9.44799	0.61652	9.76509
0.79714	9.78094	0.63524	9.60654	0.75936	9.60655	0.72084	9.60651	0.62829	9.92364
0.81096	9.93948	0.64648	9.76509	0.77079	9.76509	0.73328	9.76509	0.64123	10.0822
0.82553	10.098	0.65651	9.92363	0.78129	9.92363	0.74564	9.92363	0.6541	10.2408
0.83957	10.2566	0.66639	10.0822	0.79165	10.0822	0.7573	10.0822	0.6662	10.3993
0.85362	10.4151	0.67836	10.2407	0.80264	10.2407	0.76945	10.2407	0.6795	10.5578
0.86811	10.5737	0.69236	10.3993	0.81366	10.3993	0.7822	10.3993	0.69166	10.7164
0.88259	10.7322	0.70214	10.5578	0.82393	10.5578	0.794	10.5578	0.7044	10.8749
0.89688	10.8908	0.71153	10.7164	0.83464	10.7164	0.8049	10.7164	0.71755	11.0335
0.91071	11.0494	0.72225	10.8749	0.84573	10.8749	0.81804	10.8749	0.73	11.192
0.92315	11.2079	0.73312	11.0335	0.85795	11.0335	0.83107	11.0335	0.74326	11.3506
0.93922	11.3664	0.74343	11.192	0.86907	11.192	0.84315	11.192	0.75603	11.5091
0.95261	11.525	0.7531	11.3506	0.88014	11.3506	0.85537	11.3506	0.76956	11.6677
0.96667	11.6835	0.76355	11.5091	0.89174	11.5091	0.86855	11.5091	0.78311	11.8262
0.98173	11.8421	0.77462	11.6677	0.90313	11.6677	0.88147	11.6677	0.79596	11.9848
0.99539	12.0006	0.7856	11.8262	0.91393	11.8262	0.89306	11.8262	0.80897	12.1433
1.00994	12.1592	0.79566	11.9848	0.92492	11.9848	0.90536	11.9848	0.8239	12.3019
1.02403	12.3177	0.80611	12.1433	0.93662	12.1433	0.91874	12.1433	0.83696	12.4604
1.03895	12.4763	0.81724	12.3019	0.9488	12.3019	0.9313	12.3018	0.85106	12.619
1.05378	12.6348	0.82877	12.4604	0.96013	12.4604	0.94368	12.4604	0.86553	12.7775
1.0678	12.7934	0.83886	12.6189	0.97213	12.619	0.95686	12.6189	0.87837	12.936
1.08236	12.9519	0.8492	12.7775	0.98407	12.7775	0.96984	12.7775	0.89203	13.0946
1.09747	13.1105	0.86028	12.936	0.99555	12.936	0.98209	12.9361	0.90625	13.2532
1.11093	13.269	0.87146	13.0946	1.00704	13.0946	0.99495	13.0946	0.92047	13.4117
1.12526	13.4276	0.88251	13.2532	1.02011	13.2532	1.00855	13.2532	0.93464	13.5702
1.13953	13.5861	0.89273	13.4117	1.03318	13.4117	1.02212	13.4117	0.94963	13.7288
1.15403	13.7447	0.90402	13.5703	1.04516	13.5702	1.03509	13.5702	0.96475	13.8874
1.16873	13.9032	0.91597	13.7288	1.05758	13.7288	1.04868	13.7288	0.9796	14.0459
1.18339	14.0618	0.92677	13.8873	1.07086	13.8874	1.06256	13.8873	0.99426	14.2044
1.19838	14.2203	0.93739	14.0459	1.0825	14.0459	1.07499	14.0459	1.00851	14.363
1.21285	14.3788	0.94781	14.2044	1.09474	14.2044	1.08828	14.2044	1.02352	14.5215
1.22773	14.5374	0.95972	14.363	1.1076	14.363	1.10278	14.363	1.03936	14.6801
1.2427	14.696	0.9711	14.5215	1.12052	14.5216	1.11641	14.5215	1.05505	14.8386
1.25863	14.8545	0.98165	14.6801	1.13303	14.6801	1.12968	14.6801	1.07135	14.9972
1.27447	15.013	0.99222	14.8386	1.14614	14.8386	1.14381	14.8386	1.08716	15.1558
1.28923	15.1716	1.00581	14.9972	1.15976	14.9972	1.1575	14.9972	1.10315	15.3143
1.30575	15.3301	1.0175	15.1557	1.17168	15.1557	1.1706	15.1557	1.1187	15.4728
1.32065	15.4887	1.02939	15.3143	1.18431	15.3143	1.18456	15.3143	1.13502	15.6314
1.33552	15.6472	1.04266	15.4728	1.19763	15.4728	1.19826	15.4728	1.15127	15.7899
1.35111	15.8058	1.05554	15.6314	1.21045	15.6314	1.21139	15.6314	1.16839	15.9485
1.36616	15.9643	1.06791	15.7899	1.22275	15.7899	1.22538	15.7899	1.18456	16.1071
1.38239	16.1229	1.08146	15.9485	1.23624	15.9485	1.23922	15.9485	1.20126	16.2656
1.39785	16.2814	1.0948	16.107	1.24959	16.107	1.2522	16.107	1.21819	16.4241
1.41396	16.44	1.10702	16.2656	1.26218	16.2656	1.26541	16.2656	1.23486	16.5827
1.42936	16.5985	1.11946	16.4241	1.27556	16.4241	1.2798	16.4241	1.25139	16.7412
1.44543	16.7571	1.13339	16.5827	1.28951	16.5827	1.29369	16.5827	1.26786	16.8998
1.46113	16.9156	1.14725	16.7412	1.30331	16.7412	1.30834	16.7412	1.28466	17.0583
1.47727	17.0742	1.15985	16.8998	1.31758	16.8998	1.32317	16.8998	1.30209	17.2169
1.49416	17.2327	1.17324	17.0583	1.33212	17.0583	1.33742	17.0583	1.3192	17.3755
1.50976	17.3913	1.18743	17.2169	1.34521	17.2169	1.35158	17.2169	1.33591	17.534
1.52671	17.5498	1.20061	17.3754	1.36067	17.3754	1.36657	17.3754	1.35471	17.6925
1.54282	17.7084	1.21481	17.534	1.37691	17.534	1.38087	17.534	1.37403	17.8511
1.55918	17.8669	1.22951	17.6925	1.39107	17.6925	1.39438	17.6925	1.39239	18.0096
1.57442	18.0255	1.24342	17.8511	1.40668	17.8511	1.40863	17.8511	1.4118	18.1682
1.59008	18.184	1.25783	18.0096	1.42263	18.0096	1.4233	18.0096	1.4321	18.3267
1.60652	18.3426	1.27331	18.1682	1.43773	18.1682	1.43683	18.1682	1.45268	18.4853
1.6242	18.5011	1.28771	18.3267	1.45367	18.3267	1.45119	18.3267	1.47287	18.6438
1.64165	18.6597	1.30336	18.4853	1.4706	18.4853	1.46603	18.4853	1.49207	18.8024
1.65775	18.8182	1.32189	18.6438	1.48707	18.6438	1.48039	18.6438	1.51223	18.9609
1.67511	18.9768	1.34094	18.8024	1.50342	18.8024	1.49516	18.8024	1.53221	19.1195
1.69234	19.1353	1.3614	18.9609	1.51912	18.9609	1.51021	18.9609	1.55227	19.278
1.70973	19.2939	1.38037	19.1195	1.5357	19.1195	1.52461	19.1195	1.57368	19.4366
1.72567	19.4525	1.39874	19.278	1.55254	19.278	1.53989	19.278	1.59526	19.5952
1.74383	19.611	1.41685	19.4366	1.56947	19.4366	1.55558	19.4366	1.6164	19.7537
1.76154	19.7696	1.43444	19.5951	1.5872	19.5952	1.57005	19.5951	1.63856	19.9123
1.77947	19.9281	1.45306	19.7537	1.60349	19.7537	1.58537	19.7537	1.66142	20.0708
1.79611	20.0867	1.46818	19.9123	1.61994	19.9123	1.60116	19.9123	1.68265	20.2294
1.81461	20.2452	1.48634	20.0709	1.63822	20.0708	1.61525	20.0708	1.704	20.388
1.83208	20.4038	1.50374	20.2294	1.65508	20.2294	1.63006	20.2294	1.72623	20.5465
1.85002	20.5624	1.51971	20.388	1.67351	20.388	1.64551	20.388	1.74806	20.7051
1.86792	20.7209	1.53706	20.5465	1.6907	20.5465	1.66031	20.5465	1.76872	20.8636
1.88749	20.8795	1.55464	20.7051	1.70938	20.7051	1.67726	20.7051	1.79071	21.0222
1.90656	21.038	1.57316	20.8636	1.72681	20.8636	1.69327	20.8636	1.81353	21.1807
1.92592	21.1966	1.59236	21.0222	1.74406	21.0222	1.70846	21.0222	1.83648	21.3393
1.94468	21.3552	1.6111	21.1807	1.76283	21.1807	1.72573	21.1807	1.8582	21.4979
1.9634	21.5137	1.63055	21.3393	1.7803	21.3393	1.74247	21.3393	1.88045	21.6564
1.98213	21.6723	1.64808	21.4978	1.79957	21.4979	1.75784	21.4979	1.90298	21.815
2.00145	21.8309	1.66601	21.6565	1.81876	21.6564	1.77453	21.6564	1.92649	21.9736
2.02088	21.9894	1.68331	21.815	1.83728	21.815	1.79056	21.815	1.95067	22.1321
2.04059	22.148	1.70003	21.9735	1.85579	21.9735	1.80626	21.9735	1.97573	22.2907
2.06033	22.3065	1.71817	22.1321	1.87432	22.1321	1.82272	22.1321	2.00133	22.4492
2.08014	22.4651	1.73563	22.2907	1.89486	22.2907	1.83966	22.2907	2.02698	22.6078
2.09969	22.6237	1.75359	22.4492	1.91461	22.4492	1.85626	22.4492	2.05205	22.7664
2.12047	22.7822	1.77189	22.6078	1.93548	22.6078	1.87325	22.6078	2.07803	22.9249
2.14041	22.9408	1.7893	22.7663	1.95603	22.7663	1.88942	22.7664	2.10617	23.0835
2.1605	23.0993	1.80894	22.9249	1.97619	22.9249	1.90783	22.9249	2.13549	23.242
2.18072	23.2579	1.82773	23.0835	1.99592	23.0835	1.92558	23.0835	2.16519	23.4006
2.20164	23.4165	1.84741	23.242	2.01806	23.242	1.94273	23.242	2.19456	23.5592
2.223	23.575	1.86756	23.4006	2.03791	23.4006	1.9607	23.4006	2.22503	23.7177
2.24388	23.7336	1.88697	23.5592	2.06066	23.5591	1.97697	23.5591	2.25785	23.8763
2.26532	23.8921	1.90693	23.7177	2.08129	23.7177	1.99477	23.7177	2.28961	24.0348
2.28666	24.0507	1.92691	23.8763	2.10256	23.8763	2.01292	23.8763	2.32245	24.1934
2.30771	24.2093	1.94837	24.0348	2.1227	24.0348	2.03022	24.0348	2.35565	24.352
2.32966	24.3678	1.96874	24.1934	2.14365	24.1934	2.04846	24.1934	2.38788	24.5105
2.35165	24.5264	1.99012	24.352	2.16444	24.352	2.06521	24.352	2.42094	24.6691
2.37448	24.6849	2.01014	24.5105	2.18513	24.5105	2.08291	24.5105	2.45545	24.8276
2.3976	24.8435	2.0317	24.6691	2.20619	24.6691	2.10202	24.6691	2.48973	24.9862
2.42062	25.0021	2.05202	24.8276	2.22903	24.8276	2.12138	24.8276	2.52617	25.1448
2.44463	25.1606	2.07268	24.9862	2.25021	24.9862	2.14044	24.9862	2.56338	25.3033
2.46797	25.3192	2.09296	25.1447	2.27216	25.1448	2.15864	25.1447	2.60435	25.4619
2.49155	25.4777	2.114	25.3033	2.29415	25.3033	2.17832	25.3033	2.64977	25.6204
2.51507	25.6363	2.13663	25.4619	2.31735	25.4619	2.19819	25.4619
2.53889	25.7949	2.1584	25.6205	2.33997	25.6204	2.21854	25.6204
2.56252	25.9534	2.18066	25.779	2.36406	25.779	2.23999	25.779
2.58717	26.112	2.20413	25.9376	2.38676	25.9376	2.26036	25.9376
2.61169	26.2705	2.22844	26.0961	2.41109	26.0961	2.28145	26.0961
2.63641	26.4291	2.25359	26.2547	2.43427	26.2547	2.30138	26.2547
2.6608	26.5877	2.27784	26.4133	2.45834	26.4133	2.32342	26.4133
2.6855	26.7462	2.30338	26.5718	2.48192	26.5718	2.34346	26.5718
2.71262	26.9048	2.32817	26.7304	2.50667	26.7304	2.36501	26.7304
2.74002	27.0633	2.35342	26.8889	2.5317	26.8889	2.38539	26.8889
2.76768	27.2219	2.37856	27.0475	2.55576	27.0475	2.40828	27.0475
2.79544	27.3805	2.40459	27.2061	2.58087	27.206	2.42942	27.2061
2.82211	27.539	2.43147	27.3646	2.60601	27.3646	2.45172	27.3646
2.84962	27.6976	2.45866	27.5232	2.63217	27.5232	2.47416	27.5232
2.87862	27.8561	2.48655	27.6817	2.65861	27.6817	2.4967	27.6817
2.90765	28.0147	2.51519	27.8403	2.68463	27.8403	2.51901	27.8403
2.93704	28.1732	2.543	27.9989	2.71206	27.9988	2.5427	27.9989
2.96687	28.3318	2.57258	28.1574	2.73794	28.1574	2.56511	28.1574
2.99616	28.4904	2.60118	28.3159	2.7644	28.316	2.58748	28.316
3.02769	28.6489	2.63065	28.4745	2.79185	28.4745	2.60858	28.4745
3.05978	28.8075	2.65731	28.6331	2.81817	28.6331	2.63269	28.6331
3.0922	28.9661	2.68406	28.7917	2.84544	28.7917	2.65637	28.7916
3.12472	29.1246	2.71138	28.9502	2.87366	28.9502	2.68093	28.9502
3.15839	29.2832	2.73763	29.1088	2.90175	29.1088	2.7053	29.1088
3.19219	29.4417	2.76502	29.2673	2.93181	29.2673	2.73071	29.2673
3.22742	29.6003	2.79353	29.4259	2.96098	29.4259	2.75615	29.4259
3.26382	29.7589	2.82204	29.5844	2.9907	29.5844	2.78143	29.5844
3.30191	29.9174	2.85145	29.743	3.02151	29.743	2.80741	29.743
3.34247	30.076	2.88178	29.9016	3.05157	29.9016	2.83316	29.9016
		2.91283	30.0601	3.08164	30.0601	2.86019	30.0601
		2.94424	30.2187	3.1123	30.2187	2.88617	30.2187
		2.97536	30.3773	3.14287	30.3773	2.91365	30.3773
		3.00558	30.5358	3.17379	30.5358	2.94143	30.5358
		3.037	30.6944	3.20662	30.6944	2.96997	30.6944
		3.06751	30.8529	3.24142	30.8529	2.99994	30.8529
		3.09872	31.0115	3.27837	31.0115	3.03009	31.0115
		3.13236	31.17	3.31696	31.17	3.05978	31.17
		3.16494	31.3286	3.3554	31.3286	3.08975	31.3286
		3.19821	31.4872	3.39596	31.4872	3.11979	31.4872
		3.23286	31.6457	3.43876	31.6457	3.1501	31.6457
		3.26957	31.8042	3.48184	31.8043	3.18093	31.8043
		3.30901	31.9628	3.52452	31.9628	3.21236	31.9628
		3.34818	32.1214	3.5696	32.1214	3.24396	32.1214
		3.38979	32.28	3.61698	32.2799	3.2771	32.28
		3.43068	32.4385	3.66469	32.4385	3.31071	32.4385
		3.4718	32.5971	3.71355	32.5971	3.34527	32.5971
		3.51336	32.7557	3.76466	32.7557	3.38006	32.7557
		3.55674	32.9142	3.82	32.9142	3.41573	32.9142
		3.59926	33.0728	3.88204	33.0728	3.45269	33.0728
		3.64244	33.2313	3.94893	33.2313	3.48995	33.2313
		3.6865	33.3898	4.02558	33.3899	3.52779	33.3899
		3.73089	33.5484			3.56619	33.5485
		3.77579	33.707			3.60556	33.707
		3.82299	33.8655			3.64604	33.8655
		3.87359	34.0241			3.6876	34.0241
		3.92806	34.1827			3.73039	34.1827
		3.98303	34.3412			3.7747	34.3412
		4.03726	34.4998			3.8197	34.4998
		4.09425	34.6584			3.86534	34.6583
		4.15548	34.8169			3.91214	34.8169
		4.22021	34.9755			3.95987	34.9755
		4.29247	35.1341			4.00856	35.134
		4.37456	35.2926			4.05791	35.2926
						4.10952	35.4512
						4.16516	35.6097
						4.22575	35.7683
						4.2903	35.9268
						4.36602	36.0854

## Sheet: Figure 3h
	2um pac 4um ppydbs		3um pac 4um ppydbs		3um pac 5.4um ppydbs
voltage	radius mean	s.d.	radius mean	s.d.	radius mean	s.d.
0	0.86833	0.01929			0.86833	0.00624
0.2	0.54333	0.00943	1.035	0.0108	0.775	0.01633
0.4	0.47333	0.0165	0.995	0.03082	0.75	0.0108
0.6	0.45833	0.01434	0.95667	0.01027	0.74333	0.01027
