# Supplementary material for: Electrochemically actuated microelectrodes for minimally invasive peripheral nerve interfaces
Source: Nat Mater. 2024 Apr 26;23(7):969–76. doi: 10.1038/s41563-024-01886-0 (PMC11230894; doi:10.1038/s41563-024-01886-0)
Supplement: Supplementary file 9 — Source Data Fig. 4 [file 41563_2024_1886_MOESM9_ESM.xlsx]

## Sheet: Figure 4b
x axis	viability mean	s.d.
0.05	99.3167	0.29269
0.1	99.0667	0.36148
0.25	98.4833	0.87274
0.5	99.2667	0.84063

## Sheet: Figure 4c
	original		after 1000 actuation				original		after 1000 actuation
frequency Hz	Phase mean	s.d.	Phase mean	s.d.		frequency Hz	Z mean	s.d.	Z mean	s.d.
100000	9.68623	0.89829	11.2982	2.42104		100000	2321.83	140.328	1736.21	361.777
79432.8	9.71819	0.93938	11.7355	2.56054		79432.8	2358.71	140.348	1773.75	379.215
63095.7	9.74158	1.02866	12.1287	2.74795		63095.7	2409.24	141.686	1817.76	395.068
50118.7	9.85101	1.11469	12.6878	3.02289		50118.7	2462.56	143.018	1872.06	415.512
39810.7	9.87861	1.18107	13.2386	3.35952		39810.7	2523.99	144.992	1934.8	436.495
31622.8	10.1332	1.26476	13.98	3.75404		31622.8	2580.29	149.383	2001.39	458.743
25118.9	10.4264	1.35399	14.6985	4.15513		25118.9	2641.7	154.942	2077.94	483.903
19952.6	10.7798	1.48233	15.355	4.53148		19952.6	2706.35	162.347	2163.93	512.273
15848.9	11.2004	1.62108	15.9119	4.86202		15848.9	2776.47	168.818	2258.85	545.954
12589.3	11.6892	1.76051	16.35	5.02595		12589.3	2851.74	177.848	2361.96	588.413
10000	12.2239	1.96227	16.7213	5.07609		10000	2931.26	185.49	2468.17	632.829
7943.28	12.8034	2.1586	17.0292	5.0083		7943.28	3017.22	194.668	2577.94	686.96
6309.57	13.4797	2.36466	17.3519	4.80891		6309.57	3106.66	204.348	2688.54	745.597
5011.87	14.2763	2.58335	17.7661	4.53751		5011.87	3201.48	215.899	2799.73	803.675
3981.07	15.1598	2.81851	18.3655	4.24209		3981.07	3302.19	230.063	2909.07	866.405
3162.28	16.2313	3.0581	19.1737	3.87141		3162.28	3409.13	247.911	3025.49	935.098
2511.89	17.5225	3.35491	20.3312	3.62702		2511.89	3520.43	269.709	3138.79	999.518
1995.26	19.1224	3.62123	21.9679	3.37281		1995.26	3638.29	293.886	3255.85	1062.79
1584.89	21.1446	3.95465	24.1208	3.30319		1584.89	3769.14	324.155	3387.47	1127.35
1258.93	23.6679	4.24708	26.8733	3.40651		1258.93	3915.65	363.431	3542.48	1199.31
1000	26.8257	4.65467	30.3255	3.90961		1000	4092.58	412.514	3727.56	1252.89
794.328	30.5681	5.04111	34.3312	4.60189		794.328	4318.47	483.059	3965.29	1301.39
630.957	35.021	5.43144	38.9451	5.50652		630.957	4623.91	577.442	4281.96	1323.92
501.187	40.0594	5.73875	43.9343	6.46433		501.187	5033.14	713.381	4703.28	1336.02
398.107	45.4156	5.92887	49.1102	7.37694		398.107	5600.08	895.968	5267.16	1307.45
316.228	50.8241	6.01922	54.1545	8.10413		316.228	6370.88	1139.14	6020.65	1241.93
251.189	55.9781	6.04747	58.8882	8.47888		251.189	7406.17	1460.01	7016.75	1151.35
199.526	60.6578	6.0604	63.1328	8.51417		199.526	8769.07	1870.57	8313.9	1046.95
158.489	64.7145	6.1078	66.7994	8.20361		158.489	10536.5	2395.57	9983.23	967.324
125.893	68.1135	6.24542	69.9149	7.63452		125.893	12789.2	3073.82	12115.5	969.595
100	70.8597	6.47942	72.4301	6.87101		100	15649.5	3950.28	14828.9	1107
79.4328	73.0892	6.7875	74.4811	6.03188		79.4328	19238.8	5079.77	18260	1399.51
63.0957	74.7804	7.14568	76.073	5.30229		63.0957	23769	6559.12	22608.4	1816.05
50.1187	76.1444	7.47131	76.894	5.07357		50.1187	29352.5	8414.36	28078.1	2460.06
39.8107	77.1242	7.85424	77.6839	4.47882		39.8107	36378.1	10899	34739.9	3028.48
31.6228	77.763	8.288	77.8126	4.46134		31.6228	44957.9	14048.6	43020.6	3827.53
25.1189	78.2211	8.69698	77.6109	4.80491		25.1189	55730.2	18161.9	53364.2	4883.87
19.9526	78.5466	9.0466	77.2973	5.19259		19.9526	68817.7	23348.1	65970.3	6351.46
15.8489	78.813	9.31163	76.1288	6.30793		15.8489	85388.2	29982.8	81457	8260.93
12.5892	78.8843	9.63555	74.9264	7.26512		12.5892	105872	38516.3	100155	10496.6
10	78.841	10.0089	73.5656	8.49177		10	131411	49395.3	122988	13592.2

## Sheet: Figure 4g
Rat 1
Noise std
2.1536
Peak amplitude vector
Peak amplitude vector with thresholds applied
16.0731	9.75578	10.1793	9.69942	12.8332	9.94272	10.6943	26.4621	9.85318	9.85902	10.139	9.74558	10.3909	10.8282	10.092	11.1984	10.4116	10.3697	10.7394	10.4067	10.1436	10.5386	10.0411	12.5673	10.0632	10.4521	10.7248	11.3996	11.7212	9.83357	10.7854	11.1417	10.3845	11.1878	11.0867	10.7627	10.2119	10.2983	12.4177	12.014	9.73353	11.62	11.7593	9.69546	13.4198	11.6235	11.718	15.7482	12.841	15.5406
	Average	std	n
	11.3821	2.18945	924
Rat 2
Noise std			(on channel 20 out of 27 saved)				datapoints 1000000:end
3.1267
Peak amplitude vector
Peak amplitude vector with thresholds applied
19.7814	15.6526	15.2995	14.9929	15.3144	14.2013	16.3842	15.8397	14.5341	14.1024	15.5315	17.0003	15.0948	14.795	17.2298	14.6833	15.5231	14.7462	15.8036	14.5153	15.3051	15.163	14.9321	14.2113	14.3762	15.7969	14.0946	14.6011	14.8427	16.3613	37.65	15.0273	15.2187	14.12
	Average	std	n
	15.9625	3.98998	34
Rat 3
Noise std			(on channel 1 out of 16 saved)				datapoints 500000:end
3.1748
Peak amplitude vector
Peak amplitude vector with thresholds applied
37.7316	14.9018	17.7182	27.7357	17.2211	31.2142	23.7932	15.5956	16.6756	15.975	15.8392	16.5913	15.7247	14.9866	14.7951	20.7137	17.2094	20.7407	49.5176	21.0272	17.5169	15.7165	21.5552	18.626	16.7611	14.5396	14.7448	16.3527	14.9009	14.3511	16.5587	15.5857	14.9416	15.5803	14.3046	15.4436	15.0287	15.6987	15.2744	14.9694	15.3139	14.4757	16.5557	16.7566	28.7447	14.9599	30.9178	49.6676	23.5993	60.465
	Average	std	n
	21.8882	11.0737	63
Rat 4
Noise std			(on channel 6 out of 16 saved)												datapoints 800000:end
1.8993
Peak amplitude vector
Peak amplitude vector with thresholds applied
15.8086	8.60743	9.76055	10.5407	9.80592	9.1806	8.67251	8.62894	12.685	9.29981	10.5286	8.69562	9.60886	11.548	9.77266	8.86461	9.42406	9.13487	8.84567	10.7199	8.56722	9.0111	9.27343	9.01482	9.11716	9.04688	8.8496	8.60278	8.87124	8.86061	8.84701	9.81859	8.79423	9.18696	9.09319	9.59716	10.0753	15.791	37.4319	9.84355	10.031	9.09061	8.98189	8.81716	9.39461	19.5916	34.2506	23.7724	9.28331	15.601
	Average	std	n
	12.5743	6.40542	109
Rat 5
Noise std			(on channel 8 out of 16 saved)											datapoints 100000:1500000
3.7018
Peak amplitude vector
Peak amplitude vector with thresholds applied
18.7161	29.4245	39.4983	24.9486	22.027	24.3221	31.6825	26.2595	19.515	35.7118	22.2519	25.9941	16.8405	18.5979	20.2461	27.9483	22.2411	48.4801	18.6489	20.5074	17.4423	18.0666	32.8966	44.1324	19.7209	30.7607	22.0224	38.6471	19.1816	27.6158	23.8693	21.7773	22.8104	18.4185	26.8085	18.4753	44.9188	17.4594	22.4081	18.6162	18.5438	20.2096	20.1693	73.457	49.7841	24.27	26.9964	19.252	23.4612	23.0781
	Average	std	n
	26.0728	10.4418	411
[truncated: 874 more columns]
